# Supplementary material for: Comparative studies of mitochondrial proteomics reveal an intimate protein network of male sterility in wheat (Triticum aestivum L.)
Source: J Exp Bot. 2015 Jul 1;66(20):6191–203. doi: 10.1093/jxb/erv322 (PMC4588876; doi:10.1093/jxb/erv322)
Supplement: Supplementary Data [file supp_erv322_jexbot148668_file001.xls]

## Sheet: Table S1
Table S1. Identification of differentially expressed proteins from isolated mitochondria of PHYMS-XN1376, CMS-XN1376 and MF-XN1376
a Spot number in two-dimensional electrophoresis (2-DE) gel, as shown in Supplementary Fig. S4.
b +, the identification of tandem mass spectrometry (MS/MS) was consistent with that of peptide mass fingerprinting (PMF); P, the identification of PMF was credible, whereas that of MS/MS was not. M, the identification of MS/MS was credible, whereas that of PMF was not. p values for all identifications were <0.05.
c The NCBInr, or Swiss-Prot reference number of the spot.
d Protein names from the NCBInr, or Swiss-Prot databases.
e Protein species from the NCBInr, or Swiss-Prot databases.
f The molecular mass of the predicted protein/the molecular mass of the protein as estimated by its gel migration. When the identification of MS/MS was consistent with that of PMF, the predicted molecular mass of MS/MS identification is presented.
g The pI of the predicted protein/the pI of the protein as estimated by its gel migration. When the identification of MS/MS was consistent with that of PMF, the predicted pI of MS/MS identification is presented.
h Percentage of predicated protein sequence covered by matched sequences using PMF and MS/MS data.
i The threshold score of credible identification
j The statistical probability of a true positive identification of the predicted protein as calculated by MASCOT using PMF and MS/MS data. The number before and after the symbol ‘/’ indicates the coverage obtained from PMF and MS/MS data, respectively.
Spota	Labelb	Accession No.c	Protein named	Source speiese	Theoretical/observed		SCh (%)	Threshold scorei	Scorej
					Mrf (kDa)	pIg
Mitochondrial electron transport/ATP synthesis
1	M	gi|81176509	ATP1	Triticum aestivum	55.56/64.08	5.70/5.08	27	48	759
2	M	gi|81176509	ATP1	Triticum aestivum	55.56/63.02	5.70/5.24	23	49	821
3	P	gi|81176509	ATP1	Triticum aestivum	55.56/64.11	5.70/5.7	39	77	135
4	P	gi|81176509	ATP1	Triticum aestivum	55.56/66.24	5.70/5.27	32	77	97
5	M	gi|525291	ATP synthase beta subunit	Triticum aestivum	59.33/63.03	5.56/5.33	42	48	1438
6	M	gi|525291	ATP synthase beta subunit	Triticum aestivum	59.33/80.05	5.56/5.28	42	49	1564
7	M	ATPBM_ARATH	ATP synthase subunit beta-1	Arabidopsis thaliana	59.81/87.91	6.18/5.34	4	29	96
8	M	gi|474413152	ATP synthase subunit delta'	Triticum urartu	29.96/22.00	7.57/ 5.11	13	47	104
9	M	CYB5_ORYSJ	Cytochrome b5	Oryza sativa Japonica Group	15.33/17.51	5.10/5.69	11	29	111
10	M	gi|22204116	Putative cytochrome c oxidase subunit	Triticum aestivum	17.71/14.20	4.42/4.81	19	49	164
11	M	gi|695042602	PREDICTED: putative cytochrome c oxidase subunit 5b-like	Musa acuminata subsp. malaccensis	18.86/16.01	5.36/5.47	7	47	308
12	M	gi|22204116	Putative cytochrome c oxidase subunit	Triticum aestivum	17.71/14.21	4.42/4.62	19	48	151
13	M	gi|22204116	Putative cytochrome c oxidase subunit	Triticum aestivum	17.71/17.33	4.42/5.85	39	49	236
14	M	gi|22204116	Putative cytochrome c oxidase subunit	Triticum aestivum	17.71/17.21	4.42/6.09	19	49	174
15	M	gi|475543040	Cytochrome c oxidase subunit 5B	Aegilops tauschii	68.03/18.18	5.01/6.21	6	48	127
16	M	gi|473891076	NADH-ubiquinone oxidoreductase 75 kDa subunit	Triticum urartu	76.60/61.91	6.33/5.76	25	48	923
17	M	gi|473891076	NADH-ubiquinone oxidoreductase 75 kDa subunit	Triticum urartu	76.60/61,89	6.33/5.91	25	48	951
18	P	NDA1_ARATH	Internal alternative NAD(P)H-ubiquinone oxidoreductase A1	Arabidopsis thaliana	57.11/61.89	8.87/5.66	23	58	58
19	P	gi|518644239	NADH dehydrogenase	Saccharomonospora saliphila	48.23/41.45	6.72/4.95	42	90	104
20	M	gi|573946273	PREDICTED: NADH dehydrogenase [ubiquinone] flavoprotein 2	Oryza brachyantha	29.68/20.50	6.09/4.99	14	48	115
21	M	gi|573912739	PREDICTED: gamma carbonic anhydrase 1	Oryza brachyantha	28.53/44.19	6.55/5.49	9	49	86
22	M	gi|514773111	PREDICTED: gamma carbonic anhydrase 1	Setaria italica	28.59/21.79	5.85/4.98	19	48	263
Tricarboxylic acid cycle
23	M	gi|474416303	Succinyl-CoA ligase [ADP-forming] subunit beta	Triticum urartu	45.50/29.99	6.50/4.98	12	48	335
24	M	gi|475577109	Malate dehydrogenase 1	Aegilops tauschii	34.94/22.51	5.26/5.11	22	48	391
25	M	ACOC_CUCMC	Aconitate hydratase (Fragment)	Cucumis melo var. conomon	83.73/22.51	6.34/4.96	11	29	156
26	M	ACOC_CUCMA	Aconitate hydratase	Cucurbita maxima	98.57/24.71	5.74/5.62	12	29	406
27	M	gi|573939599	PREDICTED: dihydrolipoyllysine-residue succinyltransferase component of 2-oxoglutarate dehydrogenase complex 1	Oryza brachyantha	49.03/44,55	8.82/ 5.37	6	47	111
28	M	gi|475576002	Isocitrate dehydrogenase (NAD) regulatory subunit 1	Aegilops tauschii	33.78/20.55	5.85/5.16	19	49	190
29	M	gi|357139257	PREDICTED: citrate synthase 4	Brachypodium distachyon	52.85/41.05	6.62/5.12	17	48	454
Molecular Chaperones
30	M	gi|473983421	Heat shock cognate 70 kDa protein 1	Triticum urartu	82.99/66.01	5.11/5.31	16	48	401
31	M	gi|56554972	Heat shock protein 70	Medicago sativa	71.35/61.12	5.08/5.47	13	48	157
32	M	gi|475527099	Heat shock cognate 70 kDa protein 1	Aegilops tauschii	71.46/ 57.02	5.07/5.49	19	48	379
33	M	gi|475527099	Heat shock cognate 70 kDa protein 1	Aegilops tauschii	71.46/63.12	5.07/6/23	18	48	466
34	P	gi|475513971	Chaperonin CPN60-2	Aegilops tauschii	61.44/56.66	5.46/5.42	37	77	171
35	M	gi|15229866	TCP-1/cpn60 chaperonin family protein	Arabidopsis thaliana	60.20/98.24	6.03/5.98	5	47	152
36	M	gi|475549225	Prohibitin-1	Aegilops tauschii	24.77/16.01	6.45/ 4.83	21	49	320
37	M	gi|475549225	Prohibitin-1	Aegilops tauschii	24.77/15.69	6.45/4.72	25	49	334
Protein folding, assembly, and biosynthesis
38	M	gi|474196023	Mitochondrial import receptor subunit TOM40-like protein 1	Triticum urartu	38.86/25.88	6.24/4.13	7	48	93
39	M	gi|357112433	PREDICTED: mitochondrial import receptor subunit TOM40-1-like	Brachypodium distachyon	37.04/25.98	6.55/4.59	9	47	48
40	M	gi|474069724	Mitochondrial-processing peptidase subunit alpha	Triticum urartu	41.70/43.75	5.49/5.61	1	48	119
41	M	gi|475582432	Mitochondrial-processing peptidase subunit alpha	Aegilops tauschii	75.95/43.95	9.10/5.42	13	49	627
42	M	gi|473945699	Elongation factor G	Triticum urartu	92.83/65.14	6.09/5.03	1	49	433
43	M	gi|18394416	Ubiquitin-conjugating enzyme E2 36	Arabidopsis thaliana	17.27/22.61	6.74/5.01	24	48	230
Stress and defense
44	M	gi|1654387	Manganese superoxide dismutase	Triticum aestivum	25.28/56.66	7.89/5.31	39	48	450
45	M	CATA2_WHEAT	Catalase	Triticum aestivum	56.96/64.08	6.58/5.86	16	30	196
46	M	ASO_CUCSA	L-ascorbate oxidase	Cucumis sativus	66.23/42.12	7.07/6.29	9	29	156
Signal transduction
47	P	ENGB_PSEPW	Probable GTP-binding protein EngB	Pseudomonas putida W619	23.51/25.48	9.24/5.18	47	70	78
48	+	gi|116059511	Potential cell surface flocculin	Ostreococcus tauri	52.66/59.84	4.74/4.99	7		68/38
RNA processing
49	P	DBP5_ASHGO	ATP-dependent RNA helicase DBP5	Ashbya gossypii ATCC 10895	51.86/35.11	8.14/5.60	27	70	73
50	P	RH7_SPIOL	DEAD-box ATP-dependent RNA helicase 7	Spinacia oleracea	73.33/64.07	9.19/6.47	14	58	62
Transcription factor
51	P	gi|518786603	Zinc finger UBP-type protein	Dyadobacter beijingensis	10.57/14.69	5.38/6.41	69	90	90
52	+	gi|31126675	Putative retrotransposon gag protein	Oryza sativa Japonica Group	79.01/64.98	8.81/6.60	14		64/7
Amino acid metabolism
53	P	gi|40363759	putative glycine-rich protein	Triticum aestivum	19.56/16.01	5.63/6.09	91	77	144
54	+	gi|1346156	Serine hydroxymethyltransferase 2	Flaveria pringlei	57.07/34.89	8.80/5.41	13		66/-
55	+	gi|27527061	Pyrroline-5-carboxylate synthetase 1	Medicago truncatula	78.10/66.38	6.41/5.36	15		74/-
56	P	ATR_ORYSI	Serine/threonine-protein kinase ATR	Oryza sativa Indica Group	307.63/93.01	6.84/4.91	12	58	62
One carbon metabolism
57	M	gi|475561503	Formate--tetrahydrofolate ligase	Aegilops tauschii	68.60/56.68	6.51/5.20	8	48	257
58	M	gi|223635282	S-adenosylmethionine synthase 1	Triticum monococcum	43.25/53.41	5.61/6.39	25	47	372
59	M	gi|50897038	Methionine synthase	Triticum aestivum	84.79/35.01	5.68/6.41	13	48	649
Nucleotide metabolism
60	P	gi|363543892	DNA replication licensing factor	Chlorociboria aeruginascens subsp. australis	23.44/20.9	7.57/5.29	42	90	102
61	P	gi|225576118	Site-specific recombinase, phage integrase family, BBC11	Borrelia burgdorferi 118a	31.47/33.12	9.86/5.62	42	87	90
Miscellaneous
62	P	CDC48_CAPAN	Cell division cycle protein 48 homolog	Capsicum annuum	90.02/68.98	5.07/5.81	21	58	60
63	P	EAF1_ASHGO	Chromatin modification-related protein EAF1	Ashbya gossypii ATCC 10895	109.87/110.68	9.56/5.46	17	70	74
64	P	gi|475504821	11S globulin seed storage protein 2	Aegilops tauschii	39.30/41.25	5.36/4.86	4	74	129
65	M	gi|73912433	Aspartic proteinase	Triticum aestivum	54.97/51.38	5.14/6.21	8	48	162
66	M	gi|73912433	Aspartic proteinase	Triticum aestivum	54.97/42.12	5.14/6.24	1	48	189
67	M	gi|14017580	Ribulose-1,5-bisphosphate carboxylase/oxygenase large subunit	Triticum aestivum	53.45/82.88	6.22/5.52	22	50	591
68	M	gi|474113969	RuBisCO large subunit-binding protein subunit alpha	Triticum urartu	65.63/98.04	5.17/6.09	1	46	188
Unknown
69	M	gi|326498779	Predicted protein	Hordeum vulgare subsp. vulgare	31.82/21.01	5.06/5.03	17	48	129
70	M	gi|669028025	Unnamed protein product	Triticum aestivum	53.43/43.95	6.49/5.45	12	47	280
71	M	gi|326488243	Predicted protein	Hordeum vulgare subsp. vulgare	22.82/90.12	6.18/4.91	29	48	115

## Sheet: Table S2
Table S2. 68 annotated proteins blasted against the TAIR and ORYSJ protein and TAMTG nucleotide databases
TAIR, The Arabidopsis Information Resource. ORYSJ, Oryza sativa Japonica Group. TAMTG, Triticum aestivum mitochondrion genome.
Spot no.	NCBI ID	TAIR ID of homologue	TAIR name of homologue	E-value	Identities	Positives		ORYSJ ID of homologue	ORYSJ name of homologue	E-value	Identities	Positives		TAMTG accession no.	TAMTG name of mapping	E-value	Identities	Positives
1	gi|81176509	AT2G07698	ATPase, F1 complex, alpha subunit protein	0	461/501 (92%)	479/501 (95%)		gi|51536330	ATP synthase F0 subunit 1	0	493/504(98%)	498/504(98%)		gi|13724	Triticum aestivum mitochondrial atpA gene	0	509/509 (100%)	509/509 (100%)
2	gi|81176509	AT2G07698	ATPase, F1 complex, alpha subunit protein	0	461/501 (92%)	479/501 (95%)		gi|51536330	ATP synthase F0 subunit 1	0	493/504(98%)	498/504(98%)		gi|13724	Triticum aestivum mitochondrial atpA gene	0	509/509 (100%)	509/509 (100%)
3	gi|81176509	AT2G07698	ATPase, F1 complex, alpha subunit protein	0	461/501 (92%)	479/501 (95%)		gi|51536330	ATP synthase F0 subunit 1	0	493/504(98%)	498/504(98%)		gi|13724	Triticum aestivum mitochondrial atpA gene	0	509/509 (100%)	509/509 (100%)
4	gi|81176509	AT2G07698	ATPase, F1 complex, alpha subunit protein	0	461/501 (92%)	479/501 (95%)		gi|51536330	ATP synthase F0 subunit 1	0	493/504(98%)	498/504(98%)		gi|13724	Triticum aestivum mitochondrial atpA gene	0	509/509 (100%)	509/509 (100%)
5	gi|525291	AT5G08670	ATP synthase alpha/beta family protein	0	425/484 (87%)	460/484 (95%)		gi|115465323	Os05g0553000	0	483/527(92%)	501/527(95%)		gi|525290	T.aestivum atp-2 mRNA for ATP synthase beta subunit	0	553/553(100%)	553/553(100%)
6	gi|525291	AT5G08670	ATP synthase alpha/beta family protein	0	425/484 (87%)	460/484 (95%)		gi|115465323	Os05g0553000	0	483/527(92%)	501/527(95%)		gi|525290	T.aestivum atp-2 mRNA for ATP synthase beta subunit	0	553/553(100%)	553/553(100%)
7	ATPBM_ARATH	AT5G08690	ATP synthase alpha/beta family protein	0	504/521 (96%)	504/521 (96%)		gi|115465323	Os05g0553000	0	436/524(83%)	474/524(90%)		gi|13724	Triticum aestivum mitochondrial atpA gene	5e-22	79/300 (26%)	131/300 (44%)
8	gi|474413152	AT5G47030	ATPase, F1 complex, delta/epsilon subunit	4e-49	89/114 (78%)	104/114 (91%)		gi|115472191	Os07g0495200	5e-62	99/114(87%)	109/114(95%)		gi|433681	Wheat mitochondrial nad3 gene, rps12 gene, ORF156 and COXII pseudogene for NADH dehydrogenase subunit 3, ribosomal protein S12, and an unknown (18kDA) membrane bound protein	0.11	8/13 (61%)	11/13 (84%)
9	CYB5_ORYSJ	AT5G48810	Cytochrome B5 isoform D	3e-50	89/138 (64%)	115/138 (83%)		gi|115461669	Os05g0108800	5e-97	137/137(100%)	137/137(100%)		gi|13688	Wheat mitochondrial COI gene for cytochrome oxidase subunit I	0.62	9/17 (52%)	10/17 (58%)
10	gi|22204116	AT1G22450	Cytochrome C oxidase 6B	3e-38	65/69 (94%)	68/69 (98%)		gi|115453349	Os03g0390400	4e-47	111/169(66%)	121/169(71%)		gi|19560	Triticum aestivum mitochondrion rrn26 gene for rRNA large subunit (26S)	7.9	10/30 (33%)	16/30 (53%)
11	gi|695042602	AT1G80230	Rubredoxin-like superfamily protein	3e-25	50/73 (68%)	61/73 (83%)		gi|115466344	Os06g0142700	2e-46	62/79(78%)	72/79(91%)		gi|439276	T.aestivum mitochondrial rps1A gene and orf589	0.66	9/15 (60%)	10/15 (66%)
12	gi|22204116	AT1G22450	Cytochrome C oxidase 6B	3e-38	65/69 (94%)	68/69 (98%)		gi|115453349	Os03g0390400	4e-47	111/169(66%)	121/169(71%)		gi|19560	Triticum aestivum mitochondrion rrn26 gene for rRNA large subunit (26S)	7.9	10/30 (33%)	16/30 (53%)
13	gi|22204116	AT1G22450	Cytochrome C oxidase 6B	3e-38	65/69 (94%)	68/69 (98%)		gi|115453349	Os03g0390400	4e-47	111/169(66%)	121/169(71%)		gi|19560	Triticum aestivum mitochondrion rrn26 gene for rRNA large subunit (26S)	7.9	10/30 (33%)	16/30 (53%)
14	gi|22204116	AT1G22450	Cytochrome C oxidase 6B	3e-38	65/69 (94%)	68/69 (98%)		gi|115453349	Os03g0390400	4e-47	111/169(66%)	121/169(71%)		gi|19560	Triticum aestivum mitochondrion rrn26 gene for rRNA large subunit (26S)	7.9	10/30 (33%)	16/30 (53%)
15	gi|475543040	AT1G80230	Rubredoxin-like superfamily protein	2e-40	71/94 (75%)	84/94 (89%)		gi|115466344	Os06g0142700	3e-62	95/107(89%)	100/107(93%)		gi|485861	T.aestivum mitochondrial nad7 gene for NADH dehydrogenase subunit 7	3.7	8/30 (27%)	13/30 (43%)
16	gi|473891076	AT5G37510	NADH-ubiquinone dehydrogenase	0	546/708 (77%)	607/708 (85%)		gi|115454943	Os03g0713400	0	639/691(92%)	658/691(95%)		gi|2326760	Triticum aestivum mitochondrial nad2 gene exons 3, 4 and 5, and trnY gene	1.1	8/15 (53%)	12/15 (80%)
17	gi|473891076	AT5G37510	NADH-ubiquinone dehydrogenase	0	546/708 (77%)	607/708 (85%)		gi|115454943	Os03g0713400	0	639/691(92%)	658/691(95%)		gi|2326760	Triticum aestivum mitochondrial nad2 gene exons 3, 4 and 5, and trnY gene	1.1	8/15 (53%)	12/15 (80%)
18	NDA1_ARATH	AT1G07180	Alternative NAD(P)H dehydrogenase 1	0	510/510 (100%)	510/510 (100%)		gi|115472809	Os07g0564500	0	318/447(71%)	372/447(83%)		gi|241986892	Triticum aestivum cDNA, clone: WT009_A02	0	347/448(77%)	391/448(87%)
19	gi|518644239	AT2G29990	Alternative NAD(P)H dehydrogenase 2	2e-30	118/430 (27%)	194/430 (45%)		gi|115472809	Os07g0564500	3e-36	119/422(28%)	194/422(45%)		gi|13724	Triticum aestivum mitochondrial atpA gene	2e-25	84/323 (26%)	141/323 (43%)
20	gi|573946273	AT4G02580	NADH-ubiquinone oxidoreductase 24 kDa subunit	e-113	183/231 (79%)	206/231 (89%)		gi|115464801	Os05g0509200	2e-176	234/242(97%)	239/242(98%)		gi|15722246	Triticum aestivum mitochondrial partial rps19 pseudogene nad4L gene	0.51	12/36 (33%)	14/36 (39%)
21	gi|573912739	AT1G19580	Gamma carbonic anhydrase 1	e-125	207/260 (79%)	233/260 (89%)		gi|115436010	Os01g0283100	0	250/263(95%)	255/263(96%)		gi|21823	T.aestivum nad4 gene for NADH-ubiquinone oxidoreductase chain 4	0.23	13/47 (28%)	24/47 (51%)
22	gi|514773111	AT1G19580	Gamma carbonic anhydrase 1	e-118	195/250 (78%)	223/250 (89%)		gi|115436010	Os01g0283100	5e-165	224/250(90%)	237/250(94%)		gi|21823	T.aestivum nad4 gene for NADH-ubiquinone oxidoreductase chain 4	0.37	13/47 (28%)	24/47 (51%)
23	gi|474416303	AT2G20420	ATP citrate lyase (ACL) family protein	0	356/418 (85%)	393/418 (94%)		gi|115447367	Os02g0621700	0	395/422(94%)	412/422(97%)		gi|21823	T.aestivum nad4 gene for NADH-ubiquinone oxidoreductase chain 4	8.6	6/24 (25%)	15/24 (63%)
24	gi|475577109	AT1G53240	Lactate/malate dehydrogenase family protein	e-116	212/303 (69%)	233/303 (76%)		gi|115465579	Os05g0574400	7e-150	243/303(80%)	255/303(84%)		gi|32251038	Triticum aestivum glyoxysomal malate dehydrogenase mRNA, partial cds	2e-80	144/213(68%)	169/213(79%)
25	ACOC_CUCMC	AT4G35830	Aconitase 1	0	627/763 (82%)	681/763 (89%)		gi|222640045	Hypothetical protein OsJ_26310	0	645/762(85%)	706/762(92%)		gi|13722	Wheat alloplasmic mitochondrial atp9 gene for F-0-ATPase subunit 9	0.01	20/63 (32%)	32/63 (51%)
26	ACOC_CUCMA	AT2G05710	Aconitase 3	0	795/898 (88%)	849/898 (94%)		gi|75225211	Putative aconitate hydratase	0	809/895(90%)	858/895(95%)		gi|13722	Wheat alloplasmic mitochondrial atp9 gene for F-0-ATPase subunit 9	0.026	21/53 (40%)	27/53 (51%)
27	gi|573939599	AT5G55070	Dihydrolipoamide succinyltransferase	e-164	287/386 (74%)	313/386 (81%)		gi|115458104	Os04g0394200	0	391/428(91%)	398/428(92%)		gi|6958201	Triticum aestivum DNA-binding protein mRNA, complete cds; mitochondrial gene for mitochondrial product	0.074	14/27 (52%)	18/27 (67%)
28	gi|475576002	AT4G35260	Isocitrate dehydrogenase 1	e-155	262/308 (85%)	278/308 (90%)		gi|115447069	Os02g0595500	0	287/308(93%)	300/308(97%)		gi|21823	T.aestivum nad4 gene for NADH-ubiquinone oxidoreductase chain 4	1	10/22 (45%)	11/22 (50%)
29	gi|357139257	AT2G44350	Citrate synthase family protein	0	376/472 (79%)	422/472 (89%)		gi|115485775	Os11g0538900	0	440/472(93%)	459/472(97%)		gi|14275	Triticum aestivum mitochondrial nad1 gene, exons 2 & 3	0.54	10/20 (50%)	13/20 (65%)
30	gi|473983421	AT5G02500	Heat shock cognate protein 70-1	0	566/681 (83%)	595/681 (87%)		gi|115456247	Os03g0821100	0	623/682(91%)	636/682(93%)		gi|14275	Triticum aestivum mitochondrial nad1 gene, exons 2 & 3	1.8	9/16 (56%)	9/16 (56%)
31	gi|56554972	AT5G02500	Heat shock cognate protein 70-2	0	571/618 (92%)	590/618 (95%)		gi|115486793	Os11g0703900	0	600/649(92%)	621/649(95%)		gi|14275	Triticum aestivum mitochondrial nad1 gene,exons 2 & 3	1.2	9/16 (56%)	9/16 (56%)
32	gi|475527099	AT5G02500	Heat shock cognate protein 70-3	0	556/651 (85%)	583/651 (89%)		gi|115486793	Os11g0703900	0	605/649(93%)	626/649(96%)		gi|14275	Triticum aestivum mitochondrial nad1 gene, exons 2 & 3	1.4	9/16 (56%)	9/16 (56%)
33	gi|475527099	AT5G02500	Heat shock cognate protein 70-4	0	556/651 (85%)	583/651 (89%)		gi|115486793	Os11g0703900	0	605/649(93%)	626/649(96%)		gi|14275	Triticum aestivum mitochondrial nad1 gene, exons 2 & 3	1.4	9/16 (56%)	9/16 (56%)
34	gi|475513971	AT3G23990	Heat shock protein 60	0	476/546 (87%)	518/546 (94%)		gi|115482382	Os10g0462900	0	527/559(94%)	546/559(97%)		gi|2326758	Triticum aestivum mitochondrial nad2 gene, exon 1 and 2 and join-across CDS	2.7	13/51 (25%)	22/51 (43%)
35	gi|15229866	AT3G11830	TCP-1/cpn60 chaperonin family protein	0	517/537 (96%)	517/537 (96%)		gi|52076692	Putative t-complex protein 1 theta chain	0	491/537(91%)	516/537(96%)		gi|13701	Wheat mitDNA for tRNA-Asp and tRNA-Asn	2.9	10/17 (59%)	11/17 (65%)
36	gi|475549225	AT5G40770	Prohibitin 3	5e-85	153/213 (71%)	178/213 (83%)		gi|115446913	Os02g0580500	7e-110	184/215(86%)	205/215(95%)		gi|2326758	Triticum aestivum mitochondrial nad2 gene, exon 1 and 2 and join-across CDS	0.56	8/28 (28%)	16/28 (57%)
37	gi|475549225	AT5G40770	Prohibitin 3	5e-85	153/213 (71%)	178/213 (83%)		gi|115446913	Os02g0580500	7e-110	184/215(86%)	205/215(95%)		gi|2326758	Triticum aestivum mitochondrial nad2 gene, exon 1 and 2 and join-across CDS	0.78	8/28 (29%)	16/28 (57%)
38	gi|474196023	AT3G20000	Translocase of the outer mitochondrial membrane 40	e-116	204/325 (62%)	251/325 (77%)		gi|115452749	Os03g0323800	0	271/329(82%)	289/329(87%)		gi|14276	Triticum aestivum mitochondrial nad1 gene, exon 4	0.43	13/28 (46%)	16/28 (57%)
39	gi|357112433	AT3G20000	Translocase of the outer mitochondrial membrane 41	e-121	203/285 (71%)	239/285 (83%)		gi|115452749	Os03g0323800	0	275/313(88%)	295/313(94%)		gi|14276	Triticum aestivum mitochondrial nad1 gene, exon 4	0.56	12/28 (43%)	16/28 (57%)
40	gi|474069724	AT3G16480	Mitochondrial processing peptidase alpha subunit	e-140	237/379 (62%)	293/379 (77%)		gi|55168176	Putative mitochondrial processing peptidase alpha subunit	0	331/382(87%)	357/382(93%)		gi|343693	Triticum aestivum NADH dehydrogenase subunit 5 (ND5) gene, exons 4, 5, and complete cds; mitochondrial genes for mitochondrial products	4.8	11/30 (37%)	16/30 (53%)
41	gi|475582432	AT1G51980	Insulinase (Peptidase family M16) protein	e-130	252/486 (51%)	340/486 (69%)		gi|115435028	Os01g0191500	0	398/513(78%)	442/513(86%)		gi|14276	Triticum aestivum mitochondrial nad1 gene, exon 4	1.7	13/33 (39%)	18/33 (55%)
42	gi|473945699	AT2G45030	Translation elongation factor EFG/EF2 protein	0	431/518 (83%)	480/518 (92%)		gi|115453801	Os03g0565500	0	487/519(94%)	508/519(97%)		gi|176309	Wheat mitochondrial 5S rRNA	9	9/26 (35%)	13/26 (50%)
43	gi|18394416	AT1G16890	Ubiquitin-conjugating enzyme 36	2e-86	153/153 (100%)	153/153 (100%)		gi|115439109	Os01g0673600	2e-106	150/153(98%)	152/153(99%)		gi|13709	Wheat mitochondrial trnQ-2 gene for transfer RNA-Gln (UUG)	0.56	10/22 (45%)	11/22 (50%)
44	gi|1654387	AT3G10920	Manganese superoxide dismutase 1	6e-94	160/199 (80%)	175/199 (87%)		gi|115463191	Os05g0323900	6e-135	179/202(89%)	189/202(93%)		gi|13724	Triticum aestivum mitochondrial atpA gene	0.98	8/19 (42%)	12/19 (63%)
45	CATA2_WHEAT	AT4G35090	Catalase 2	0	404/492 (82%)	451/492 (91%)		gi|115470072	Os06g0727200	0	452/492(92%)	477/492(96%)		gi|1149553	T.aestivum mRNA for catalase	0	492/492(100%)	492/492(100%)
46	ASO_CUCSA	AT5G21105	Plant L-ascorbate oxidase	0	356/550 (64%)	427/550 (77%)		gi|53793325	Putative ascorbate oxidase AO4	0	375/569(66%)	440/569(77%)		gi|485861	T.aestivum mitochondrial nad7 gene for NADH dehydrogenase subunit 7	0.46	18/52 (35%)	22/52 (42%)
47	ENGB_PSEPW	AT1G52980	GTP-binding family protein	7e-06	22/61 (36%)	32/61 (52%)		gi|115439749	Os01g0732200	6e-30	59/141(42%)	75/141(53%)		gi|343690	Wheat mitochondrial 26S rRNA gene, complete cds	0.94	12/28 (43%)	14/28 (50%)
48	gi|116059511	AT2G10940	Bifunctional inhibitor/lipid-transfer protein/seed storage 2S albumin superfamily protein	2e-09	45/117(38%)	49/117(41%)		gi|115439951	Os01g0750600	3e-09	45/128(35%)	53/128(41%)		gi|669026884	Triticum aestivum chromosome 3B	0.001	25/54(46%)	29/54(53%)
49	DBP5_ASHGO	AT1G72730	DEA(D/H)-box RNA helicase family protein	8e-68	139/382 (36%)	226/382 (59%)		gi|115438787	Os01g0639100	4e-75	154/387(40%)	236/387(60%)		gi|14252	Triticum aestivum mitochondrial matR gene & nad1 gene, exon 5	2.1	7/16 (44%)	12/16 (75%)
50	RH7_SPIOL	AT5G62190	DEAD box RNA helicase (PRH75)	0	353/535 (65%)	427/535 (79%)		gi|115480217	Os09g0520700	0	366/537(68%)	441/537(82%)		gi|6958203	Triticum aestivum single-subunit RNA polymerase G mRNA, complete cds; mitochondrial gene for mitochondrial product	0.022	20/44 (45%)	21/44 (47%)
51	gi|518786603	AT1G08600	P-loop containing nucleoside triphosphate hydrolases superfamily protein	0.067	16/53 (30%)	27/53 (50%)		gi|297729215	Os12g0508266	0.004	24/80(30%)	36/80(45%)		gi|40686806	Triticum aestivum cytochrome c maturation subunit Fc gene, complete cds; mitochondrial	1.6	11/40 (28%)	16/40 (40%)
52	gi|31126675	AT4G07640	Putative athila transposon protein	6e-39	179/640(28%)	267/640(41%)		gi|31126675	Putative retrotransposon gag protein	0	697/697(100%)	697/697(100%)		gi|433681	Wheat mitochondrial nad3 gene, rps12 gene, ORF156 and COXII pseudogene for NADH dehydrogenase subunit 3, ribosomal protein S12, and an unknown (18kDA) membrane bound protein	0.94	12/28 (42%)	14/28 (50%)
53	gi|40363759	AT2G21060	Glycine-rich protein 2B	5e-19	41/75 (54%)	56/75 (74%)		gi|41052630	Putative Glycine-rich protein 2	8e-28	51/70(73%)	58/70(82%)		gi|6958203	Triticum aestivum single-subunit RNA polymerase G mRNA, complete cds; mitochondrial gene for mitochondrial product	8e-07	37/115 (32%)	40/115 (34%)
54	gi|1346156	AT4G37930	Serine transhydroxymethyltransferase 1	0	447/504(89%)	475/504(94%)		gi|115455221	Os03g0738400	0	439/503(87%)	463/503(92%)		gi|485861	T.aestivum mitochondrial nad7 gene for NADH dehydrogenase subunit 7	4.2	7/23 (30%)	13/23 (57%)
55	gi|27527061	AT2G39800	Putative delta-1-pyrroline 5-carboxylase synthetase P5C1	0	540/713(76%)	631/713(88%)		gi|2081612	Deltal-pyrroline-5-carboxylate synthetase	0	545/713(76%)	625/713(87%)		gi|60686891	Triticum aestivum delta 1-pyrroline-5-carboxylate synthetase mRNA, complete cds	0	543/713(76%)	627/713(87%)
56	ATR_ORYSI	AT5G40820	Ataxia telangiectasia-mutated and RAD3-related	0	1474/2751 (53%)	1893/2751 (68%)		gi|115466536	Os06g0158600	15	6/7(86%)	6/7(85%)		gi|343691	Triticum aestivum NADH dehydrogenase subunit 5 (ND5) gene, exons 1 and 2; mitochondrial genes for mitochondrial products	0.73	12/34 (35%)	17/34 (50%)
57	gi|475561503	AT1G50480	10-formyltetrahydrofolate synthetase	0	504/631 (79%)	550/631 (87%)		gi|51536102	Putative formate--tetrahydrofolate ligase	0	600/639(94%)	627/639(98%)		gi|343696	Wheat mitochondrial small subunit (18S) rRNA gene (complete)	2	10/25 (40%)	10/25 (40%)
58	gi|223635282	AT4G01850	S-adenosylmethionine synthetase 2	0	343/392 (87%)	363/392 (92%)		gi|3024122	S-adenosylmethionine synthase 2	0	377/394(96%)	389/394(98%)		gi|2326760	Triticum aestivum mitochondrial nad2 gene exons 3, 4 and 5, and trnY gene	7.7	7/14 (50%)	9/14 (64%)
59	gi|50897038	AT5G17920	Cobalamin-independent synthase family protein	0	645/765 (84%)	687/765 (89%)		gi|115489652	Os12g0623900	0	719/766(94%)	739/766(96%)		gi|40686806	Triticum aestivum cytochrome c maturation subunit Fc gene, complete cds; mitochondrial	1.1	11/24 (46%)	14/24 (58%)
60	gi|363543892	AT4G02060	Minichromosome maintenance (MCM2/3/5) family protein	6e-59	106/204 (51%)	135/204 (66%)		gi|115464471	Os05g0476200	9e-14	49/155(32%)	82/155(52%)		gi|13726	Wheat mitochondrial atpA gene for F-1-ATPase alpha subunit	0.48	11/30 (37%)	15/30 (50%)
61	gi|225576118	AT1G65370	TRAF-like family protein	5.4	14/44 (31%)	25/44 (56%)		gi|52076692	Putative t-complex protein 1 theta chain	1.1	45/182(25%)	73/182(40%)		gi|669026884	Triticum aestivum chromosome 3B	5	36/117(31%)	51/117(43%)
62	CDC48_CAPAN	AT5G03340	ATPase, AAA-type, CDC48 protein	0	725/811 (89%)	760/811 (93%)		gi|115450773	Os03g0151800	0	731/809(90%)	772/809(95%)		gi|2326761	Triticum aestivum mitochondrial NADH dehydrogenase subunit 2	2.4	22/71 (31%)	27/71 (38%)
63	EAF1_ASHGO	AT3G12810	SNF2 domain-containing protein / helicase domain-containing protein	0.066	18/59 (30%)	30/59 (50%)		gi|115446121	Os02g0474700	0.69	24/89(27%)	41/89(46%)		gi|343691	Triticum aestivum NADH dehydrogenase subunit 5 (ND5) gene, exons 1 and 2; mitochondrial genes for mitochondrial products	1.1	11/22 (50%)	14/22 (64%)
64	gi|475504821	AT2G28680	RmlC-like cupins superfamily protein	e-136	235/358 (65%)	274/358 (76%)		gi|115442571	Os01g0976200	0	300/373(80%)	329/373(88%)		gi|40686822	Triticum aestivum cytochrome c maturation subunit Fc mRNA, complete cds; mitochondrial	2.1	12/36 (33%)	19/36 (53%)
65	gi|73912433	AT1G11910	Aspartic proteinase A1	0	338/480 (70%)	393/480 (81%)		gi|115465497	Os05g0567100	0	397/481(83%)	432/481(89%)		gi|14347	T.aestivum mitochondrial gene for S7 ribosomal protein	2.1	13/41 (32%)	17/41 (41%)
66	gi|73912433	AT1G11910	Aspartic proteinase A1	0	338/480 (70%)	393/480 (81%)		gi|115465497	Os05g0567100	0	397/481(83%)	432/481(89%)		gi|14347	T.aestivum mitochondrial gene for S7 ribosomal protein	2.1	13/41 (32%)	17/41 (41%)
67	gi|14017580	ATCG00490	Ribulose-bisphosphate carboxylases	0	426/476 (89%)	445/476 (93%)		gi|11466795	Ribulose-1,5-bisphosphate carboxylase/oxygenase large subunit	0	464/476(97%)	472/476(99%)		gi|2547035	Triticum aestivum rps2 gene	2	13/37 (35%)	18/37 (49%)
68	gi|474113969	AT2G28000	Chaperonin-60alpha	0	439/571 (76%)	483/571 (84%)		gi|115488160	Os12g0277500	0	519/592(88%)	545/592(92%)		gi|40686806	Triticum aestivum cytochrome c maturation subunit Fc gene, complete cds; mitochondrial	0.28	18/57 (32%)	23/57 (40%)

## Sheet: Table S3
Table S3. Specific primers used in this study
Genes	Forward primer	Reverse primer
Reference genes
18s rRNA	CGGAGAATTAGGGTTCGA	CCGTGTCAGGATTGGGTA
Actin	CTCCCTCACAACAACCGC	TACCAGGAACTTCCATACCAAC
ARF	GCTCTCCAACAACATTGCCAAC	GCTTCTGCCTGTCACATACGC
α tubulin	GCCATCTACGACATCTGCAA	GGTCTGGAACTCGGTTATGTCC
Cdc48	GAGGAGGATGAGGTGGATGA	CCTGGTACTTGCGGATGTCT
H3	GGAGATCCGCAAGTACCAGA	AGGTTGGTGTCCTCGAACAG
TaRPII36	ACGTATTAACCAAGAACTCATGGAGAC	TCAAATACTTTTGTAGGGCTGCTCTC
Oxidation stress-related genes
APX	CGGTCGGCAACTGAAGAAG	GGAAGATGCCACAAGGAGAGA
PNDOR	CCACGAGTCACTGAGGTGAAAA	TAGGGAGAAAAAGGAACACACTGAA
Energy supply-related genes
ACO	ATGGGCTTCTTCCCTGTA	GAGACTTGTATTTCGTGGC
GAPDH	CCACCGGTGTCTTCACTGACAAGG	GCCTTAGCATCAAAGATGCTGG
NFUDP	AACTCCTGCTCCACTCCTTTC	GAAGGATGATTCAGAATAGTTGC

## Sheet: Table S4
Table S4. The abundance of differentially expressed proteins from isolated mitochondria of PHYMS-XN1376, CMS-XN1376 and MF-XN1376
Spot abundance data were quantified using PDQuest 2-DE 8.0.1 analysis software and the mean value of three biological replicates of each spot ± standard deviation. “0” represents no expression. a Spot number in two-dimensional electrophoresis (2-DE) gel, as shown in Supplementary Fig. S4.
Spota	Early-uninucleate stage				Trinucleate stage
	MF-XN1376	PHYMS-XN1376	CMS-XN1376		MF-XN1376	PHYMS-XN1376	CMS-XN1376
1	13123.0 ± 309.2	5523.3 ± 82.6	3979.3 ± 99.9		9610.7 ± 92.3	4661.0 ± 100.2	5347.0 ± 137.0
2	12166.7 ± 288.8	6767.7 ± 95.3	4542.7 ± 127.1		8768.7 ± 95.1	2975.7 ± 89.5	4028.3 ± 109.4
3	3577.3 ± 111.3	1565.0 ± 94.4	2707.0 ± 105.0		4867.3 ± 140.9	2410.3 ± 172.8	2751.3 ± 105.3
4	2826.3 ± 116	2124.3 ± 97.1	262.7 ± 52.5		1355.3 ± 107.9	1035.0 ± 61.6	823.3 ± 105.5
5	625.7 ± 76.1	652.0 ± 70.1	305.0 ± 23.3		2721.3 ± 132.5	1706.0 ± 110.0	1713.7 ± 159.0
6	5400.3 ± 193.2	3149.7 ± 164.9	5465.0 ± 227.3		6491.7 ± 122.2	4972.0 ± 85.8	3634.7 ± 183.2
7	2120.0 ± 136.6	1611.0 ± 125.8	459.7 ± 120.6		1331.0 ± 93.7	1018.7 ± 99.2	547.0 ± 122.5
8	22187.0 ± 1144.5	12816.0 ± 1218.9	28954.0 ± 949.4		21469.3 ± 1351.6	22494.0 ± 1211.9	22296.0 ± 1175.4
9	1068.3 ± 113.7	1028.3 ± 112.4	373.3 ± 34.8		17494.7 ± 1053.5	10249.3 ± 576.4	10365.3 ± 630.1
10	2688.7 ± 115.5	0	1272.3 ± 112.5		860.7 ± 124.1	405.3 ± 58.2	0
11	0	0	0		306.7 ± 27.2	163.7 ± 26.0	46.3 ± 7.0
12	2065.0 ± 95.6	0	942.3 ± 135.8		980.3 ± 117.1	4023.3 ± 144.0	1287.7 ± 110.4
13	812.7 ± 108.6	0	230.3 ± 46.7		3847.0 ± 154.4	2154.7 ± 174.5	976.0 ± 84.0
14	16804.0 ± 597.7	7888.3 ± 103.1	12903.0 ± 630.6		12840.3 ± 486.5	8097.7 ± 214.0	6702.7 ± 440.9
15	0	0	0		418.0 ± 28.8	207.3 ± 16.4	233.0 ± 31.0
16	3716.0 ± 149.3	1625.0 ± 104.1	1259.0 ± 80.5		1986.0 ± 114.9	1425.7 ± 100.1	1461.0 ± 110.3
17	2663.0 ± 116.5	1635.3 ± 65.7	901.3 ± 51.2		2170.3 ± 152.2	1649.7 ± 93.8	1646.7 ± 116.5
18	0	0	0		1047.7 ± 76.4	561.7 ± 64.9	401.7 ± 23.0
19	2837.3 ± 122.3	0	2368.3 ± 148.3		12630.7 ± 815.2	8358.7 ± 384.8	7265.3 ± 455.9
20	569.0 ± 52.4	0	1436.3 ± 120.3		560.0 ± 71.4	733.0 ± 65.1	732.3 ± 42.0
21	1639.0 ± 108.1	962.0 ± 62.7	2137 ± 152.3		1953.7 ± 79.4	2560.7 ± 114.2	1028.3 ± 73.4
22	1658.7 ± 79.8	0	0		989.0 ± 93.7	5819.7 ± 95.5	5296.7 ± 115.7
23	0	0	1156.3 ± 93.4		1022.0 ± 69.8	411.7 ± 46.9	1040.3 ± 89.2
24	14362.0 ± 1050.4	8932.3 ± 1039.0	18711.7 ± 1146.6		22249.0 ± 693.4	17046.3 ± 803.7	17031.3 ± 992.7
25	2249.3 ± 121.2	196.0 ± 9.5	2234.3 ± 91.0		4678.3 ± 157.5	2714.3 ± 89.7	6132.7 ± 89.1
26	3977.3 ± 128.9	825.3 ± 58.4	5239.0 ± 143.1		0	0	0
27	1830.3 ± 116.1	1011.7 ± 31.2	2389.7 ± 104.5		2716.0 ± 86.1	2633.0 ± 125.3	1510.7 ± 94.9
28	7115.3 ± 113.6	4006.0 ± 115.6	6820.3 ± 90.6		7531.0 ± 165.1	5751.3 ± 110.5	6132.7 ±89.1
29	13601.7 ± 1074.1	8811.0 ± 124.6	13703.3 ± 875.2		11641.7 ± 1464.8	7635.7 ± 113.0	7051.0 ± 114.9
30	0	0	0		0	1048.7 ± 77.3	511.3 ± 34.7
31	0	0	0		381.7 ± 27.7	1769.7 ± 95.5	0
32	0	0	0		0	2830.7 ± 137.3	1538.3 ± 112.5
33	0	0	614.7 ± 97.3		0	2150.3 ± 115.7	1012.7 ± 46.1
34	1256.0 ± 92.0	2602.0 ± 113.5	4501.7 ± 173.8		1455.3 ± 140.6	5427.0 ± 123.1	3726.7 ± 123.1
35	1228.7 ± 121.3	1631.0 ± 113.0	0		0	224.3 ± 25.8	805.0 ± 48.6
36	1137.7 ± 70.6	0	1665.7 ± 129.8		1105.3 ± 103.6	4109.3 ± 93.0	5650.3 ± 145
37	4135.0 ± 131.5	0	3171.3 ± 93.5		4048.3 ± 140.7	10035.7 ± 208.1	14362.7 ± 1097.1
38	0	0	1120.7 ± 117.5		1151.3 ± 134.5	1644.3 ± 125.0	2616.7 ± 108.5
39	5421.3 ± 129.1	0	8073.3 ± 109.4		870.0 ± 59.2	2442.0 ± 148.7	8382.3 ± 160.1
40	436.7 ± 31.6	235.7 ± 29.1	811.7 ± 32.3		435.3 ± 32.3	2059.3 ± 87.7	1805.7 ± 110.1
41	527.3 ± 40.7	560.7 ± 57.5	3805.7 ± 117.5		543.7 ± 58.6	3004.0 ± 110.0	1985.3 ± 86.8
42	0	0	3976.0 ± 105.1		2852.3 ± 130.5	4424.7 ± 126.1	4305.7 ± 119.1
43	4201.0 ± 122.5	1506.0 ± 110.1	1956.0 ± 125.0		4800.7 ± 111.5	3124.0 ± 127.4	2121.3 ± 118.5
44	1347.0 ± 115.0	709.3 ± 30.7	296.3 ± 26.3		1422.7 ± 117.6	879.0 ± 67.1	793.3 ± 90.8
45	1009.3 ± 24.1	508.0 ± 20.7	0		0	0	0
46	1510.7 ± 131.8	759.7 ± 65.6	1975.7 ± 123.2		1718.3 ± 118	3133.7 ± 124.5	916.7 ± 105.5
47	0	0	816.7 ± 70.3		0	649.0 ± 126.0	0
48	0	0	615.3 ± 114.5		0	824.0 ± 120.0	365.7 ± 84.9
49	0	0	1337.0 ± 118.5		0	826.7 ± 121.5	350.3 ± 53.6
50	0	0	0		114.3 ± 7.8	1736.0 ± 132.5	458.3 ± 87.3
51	0	0	0		0	1145.3 ± 119.0	1022.0 ± 122.7
52	0	0	0		429.0 ± 57.3	1804.7 ± 106.5	1038.3 ± 111.5
53	0	0	0		0	3219.3 ± 114.0	3138.3 ± 126.1
54	0	0	547.3 ± 100.9		0	1130.0 ± 116.0	811.0 ± 98.4
55	0	0	0		0	1420.3 ± 90.1	0
56	0	0	173.3 ± 9.7		0	825.3 ± 109.0	332.0 ± 49.0
57	0	0	0		0	1022.7 ± 115.6	0
58	0	0	0		0	682.0 ± 95.3	0
59	0	0	0		0	800.0 ± 90.5	0
60	0	0	0		332.3 ± 40.8	1207.3 ± 105.0	1014.7 ± 98.9
61	0	0	0		0	1514.3 ± 93.7	1615.3 ± 110.0
62	1909.3 ± 87.2	734.0 ± 79.7	309.0 ± 35.7		1686.0 ± 86.5	2809.3 ± 94.8	3248.3 ± 97.1
63	0	0	702.3 ± 51.0		0	1866.0 ± 91.3	228.0 ± 25.6
64	0	0	0		2458.0 ± 124.3	1029.7 ± 118.5	1344.0 ± 129.6
65	0	0	631.3 ± 86.8		0	1213.3 ± 87.6	536.0 ± 79.5
66	0	0	0		1639.7 ± 125.5	3132.7 ± 117.6	2149.3 ± 116.5
67	0	0	0		340.3 ± 59.1	1123.7 ± 90.4	391.0 ± 64.1
68	972.7 ± 70.6	1266.0 ± 108.5	0		0	206.0 ± 18.1	458.7 ± 41.0
69	1997.7 ± 101	2113.7 ± 105.5	5419.0 ± 114.5		3248.3 ± 113.5	3320.0 ± 101.1	2415.0 ±110.0
70	0	0	383.7 ± 30.4		409.0 ± 44.0	1126.3 ± 110.0	473.7 ± 65.4
71	0	0	706.7 ± 81.6		0	1236.7 ± 123.0	649.3 ± 139.3

## Sheet: Table S5
Table S5. The fold chang and p-value of differentially expressed proteins in PHYMS-XN1376 and CMS-XN1376
Spot abundance data were quantified using PDQuest 2-DE 8.0.1 analysis software and expressed as the ratio of intensities of up-regulated or down-regulated proteins. -Fold changes had p values ≤0.05. Euns/Tns-PHYMS, and Euns/Tns-CMS represent the early-uninucleate stage/the trinucleate stage of PHYMS-XN1376, and the early-uninucleate stage/the trinucleate stage of CMS-XN1376, respectively. "ns" in…
Spot no.	Euns-PHYMS			Euns-CMS			Tns-PHYMS			Tns-CMS
	Fold change	p-value		Fold change	p-value		Fold change	p-value		Fold change	p-value
1	-2.38	0.000405227		-3.30	0.000307419		-2.06	1.00727e-05		-1.8	3.74284e-05
2	-1.8	0.000439151		-2.68	0.000150646		-2.95	1.86235e-05		-2.18	1.42454e-05
3	-2.29	5.0565e-05		-1.32	5.82289e-05		2.02	0.000129844		-1.77	0.000152805
4	-1.33	0.00029816		-10.76	0.000918254		-1.31	0.00689378		-1.65	0.0015733
5	ns	0.0295602		-2.05	0.00901914		-1.6	0.00029648		-1.59	0.000413486
6	-1.71	7.40439e-05		ns	0.0963147		-1.31	0.000412312		-1.79	0.000343143
7	-1.32	0.000940462		-4.61	9.31336e-05		-1.31	0.00454866		-2.43	0.00104988
8	-1.73	0.000210932		1.30	0.000474262		ns	0.014403		ns	0.0342086
9	ns	0.127267		-2.86	0.00549515		-1.71	0.00151901		-1.69	0.00120839
10	-			-2.11	0.000100406		-2.12	0.00954248		-	0.00686064
11	ns			ns			-1.87	6.51965e-05		-6.62	0.00198763
12	-			-2.19	0.000434594		4.1	4.35184e-05		1.31	0.000625234
13	-			-3.53	0.00399654		-1.79	5.40383e-05		-3.94	0.000201129
14	-2.13	0.00103015		-1.30	0.000906191		-1.59	0.00117126		-1.92	1.98408e-05
15	ns			ns			-2.02	0.00127689		-1.79	0.000126589
16	-2.29	0.000174463		-2.95	0.00026234		-1.39	0.000717264		-1.36	0.00269324
17	-1.63	0.000837358		-2.95	0.000516476		-1.32	0.00418168		-1.32	0.00156477
18	ns			ns			-1.87	0.00189135		-2.61	0.00232662
19	-			ns	0.00342985		-1.51	0.00356021		-1.74	0.00190175
20	-			2.52	0.00220922		1.31	0.0138834		1.31	0.0137664
21	-1.7	0.00289		1.30	0.00926596		1.31	0.00142005		-1.9	0.000874901
22	-			-			5.88	8.6183e-07		5.36	1.46281e-05
23	ns			+	0.00216712		-2.48	0.000468864		ns	0.288707
24	-1.61	0.00018755		1.30	0.00153029		-1.31	0.00033657		-1.31	0.00153057
25	-11.48	0.000986584		ns	0.724186		-1.72	0.000410484		1.31	0.000909098
26	-4.82	0.000216267		1.32	0.000397077		ns			ns
27	-1.81	0.00356641		1.31	0.000572016		ns	0.0674157		-1.8	2.21017e-05
28	-1.78	2.01122e-06		ns	0.00230171		-1.31	0.000313938		-1.31	0.00108621
29	-1.54	0.0128843		ns	0.559458		-1.52	0.0359466		-1.65	0.027855
30	ns			ns			+			+
31	ns			ns			4.64	0.000855875		-
32	ns			ns			+			+
33	ns			+	0.00824863		+			+
34	2.07	0.000223102		3.58	0.000281257		3.73	1.65738e-05		2.56	9.24047e-05
35	1.33	0.000330001		-			+			+
36	-			1.46	0.00323151		3.72	4.10014e-06		5.11	2.78989e-05
37	-			-1.30	0.000670667		2.48	6.34127e-05		3.55	0.0028544
38	ns			+			1.43	0.000149456		2.27	0.000107461
39	-			1.49	8.99908e-05		2.81	0.00116918		9.63	6.49197e-05
40	-1.85	0.000404035		1.86	0.0008617		4.73	0.000388922		4.15	0.00107829
41	ns	0.0846083		7.22	0.000184003		5.53	0.000146574		3.65	0.000141158
42	ns			+			1.55			1.51
43	-2.79	8.03145e-06		-2.15	4.6296e-07		-1.54	6.92789e-05		-2.26	2.66214e-06
44	-1.9	0.00592334		-4.55	0.00238487		-1.62	0.0034659		-1.79	0.000617459
45	-1.99	2.29876e-05		-			ns			ns
46	-1.99	0.00345248		1.31	0.000445226		1.82	8.70831e-06		-1.87	8.10755e-05
47	ns			+			+			ns
48	ns			+			+			+
49	ns			+			+			+
50	ns			ns			15.18	0.00204637		4.01	0.0179469
51	ns			ns			+			+
52	ns			ns			4.21	0.000447148		2.42	0.00278075
53	ns			ns			+			+
54	ns			+			+			+
55	ns			ns			+			ns
56	ns			+			+			+
57	ns			ns			+			ns
58	ns			ns			+			ns
59	ns			ns			+			ns
60	ns			ns			3.63	0.00181448		3.05	0.00252512
61	ns			ns			+			+
62	-2.6	1.35929e-05		-6.18	0.000351794		1.67	4.23504e-05		1.93	3.77346e-05
63	ns			+			+			+
64	ns			ns			-2.39	1.3452e-05		-1.83	1.31612e-05
65	ns			+			+			+
66	ns			ns			1.91	1.13649e-05		1.31	0.000114616
67	ns			ns			3.3	0.000849798		ns	0.0129038
68	1.3	0.00882799		-			+			+
69	ns	0.000668176		2.71	5.59086e-06		ns	0.0108746		-1.35	7.83991e-06
70	ns			+			2.75	0.00281076		ns	0.0399803
71	ns			+			+			+

## Sheet: Table S6
Table S6. Matched peptide sequences of identified proteins
a Spot number in two-dimensional electrophoresis (2-DE) gel, as shown in Supplementary Fig. S4.
b +, the identification of tandem mass spectrometry (MS/MS) was consistent with that of peptide mass fingerprinting (PMF); P, the identification of PMF was credible, whereas that of MS/MS was not. M, the identification of MS/MS was credible, whereas that of PMF was not. p values for all identifications were <0.05.
c The NCBInr, or Swiss-Prot reference number of the spot.
d Protein names from the NCBInr, or Swiss-Prot databases.
Spota	Labelb	Accession No.c	Protein named	Matched peptide sequences
1	M	gi|81176509	ATP1	R.AAELTTLLESR.M R.MTNFYTNFQVDEIGR.V + Oxidation (M) R.VVSVGDGIAR.V K.GALSDHER.R K.AVDSLVPIGR.G R.ELIIGDR.Q R.QMSLLLR.R R.EAFPGDVFYLHSR.L R.GIRPAINVGLSVSR.V K.LELAQYR.E R.EVAAFAQFGSDLDAATQALLNR.G K.QIVVIYAAVNGFCDR.M
2	M	gi|81176509	ATP1	R.AAELTTLLESR.M R.MTNFYTNFQVDEIGR.V + Oxidation (M) R.VVSVGDGIAR.V K.GALSDHER.R K.AVDSLVPIGR.G R.ELIIGDR.Q R.QMSLLLR.R R.EAFPGDVFYLHSR.L K.LELAQYR.E R.EVAAFAQFGSDLDAATQALLNR.G K.QPQYEPLPIEK.Q
3	P	gi|81176509	atp1	R.AAELTTLLESR.M R.MTNFYTNFQVDEIGR.V R.MTNFYTNFQVDEIGR.V + Oxidation (M) R.VYGLNEIQAGEMVEFASGVK.G K.AVDSLVPIGR.G K.TAIAIDTILNQK.Q R.GTNESETLYCVYVAIGQK.R R.DNGMHALIIYDDLSK.Q R.EAFPGDVFYLHSR.L R.GIRPAINVGLSVSR.V R.EVAAFAQFGSDLDAATQALLNR.G K.QPQYEPLPIEK.Q K.QIVVIYAAVNGFCDR.M + Gln->pyro-Glu (N-term Q) K.QIVVIYAAVNGFCDR.M R.MPLDRISQYEK.A K.AILSTINPELQK.S
4	P	gi|81176509	atp1	R.AAELTTLLESR.M R.MTNFYTNFQVDEIGR.V R.MTNFYTNFQVDEIGR.V + Oxidation (M) R.VVDALGVPIDGKGALSDHER.R K.AVDSLVPIGR.G R.ELIIGDRQTGK.T R.GTNESETLYCVYVAIGQKR.S R.EAFPGDVFYLHSR.L R.GIRPAINVGLSVSR.V K.QVCGSSKLELAQYR.E R.EVAAFAQFGSDLDAATQALLNR.G K.QIVVIYAAVNGFCDR.M + Gln->pyro-Glu (N-term Q) K.QIVVIYAAVNGFCDR.M
5	M	gi|525291	ATP synthase beta subunit	K.ITDEFTGAGSIGQVCQVIGAVVDVR.F R.FDEGLPPILTALEVLDNSIR.L R.LVLEVAQHLGENVVR.T R.TIAMDGTEGLVR.G K.VLNTGSPITVPVGR.A K.THDFLPIHR.E K.VVDLLAPYQR.G K.AHGGFSVFAGVGER.T K.CALVYGQMNEPPGAR.A R.VGLTGLTVAEHFR.D R.DAEGQDVLLFIDNIFR.F R.FTQANSEVSALLGR.I R.IPSAVGYQPTLATDLGGLQER.I R.QISELGIYPAVDPLDSTSR.M R.MLSPHVLGVDHYNTAR.G
6	M	gi|525291	ATP synthase beta subunit	K.ITDEFTGAGSIGQVCQVIGAVVDVR.F R.FDEGLPPILTALEVLDNSIR.L R.LVLEVAQHLGENVVR.T R.TIAMDGTEGLVR.G K.VLNTGSPITVPVGR.A K.THDFLPIHR.E K.VVDLLAPYQR.G K.AHGGFSVFAGVGER.T K.CALVYGQMNEPPGAR.A R.VGLTGLTVAEHFR.D R.DAEGQDVLLFIDNIFR.F R.FTQANSEVSALLGR.I R.IPSAVGYQPTLATDLGGLQER.I R.QISELGIYPAVDPLDSTSR.M R.MLSPHVLGVDHYNTAR.G
7	M	ATPBM_ARATH	ATP synthase subunit beta-1	K.VVDLLAPYQR.G R.FTQANSEVSALLGR.I
8	M	gi|474413152	ATP synthase subunit delta'	K.LTVNFVLPYK.S K.GLAEFTAK.L K.AEAQIGVDVHSALSAALTG.-
9	M	CYB5_ORYSJ	Cytochrome b5	K.DATDDFEDVGHSTTAR.A
10	M	gi|22204116	putative cytochrome c oxidase subunit	K.VPTLAEEYSLPPK.E R.FPTTNQTR.H R.SLCPSEWVER.W
11	M	gi|695042602	PREDICTED: putative cytochrome c oxidase subunit 5b-like	K.EAPAVIEAYYDKR.I
12	M	gi|22204116	putative cytochrome c oxidase subunit	K.VPTLAEEYSLPPK.E R.FPTTNQTR.H R.SLCPSEWVER.W
13	M	gi|22204116	putative cytochrome c oxidase subunit	K.VPTLAEEYSLPPK.E K.EVPVEKPAEEK.S K.SATITEASPADEPAADVEEK.S R.FPTTNQTR.H R.SLCPSEWVER.W
14	M	gi|22204116	putative cytochrome c oxidase subunit	K.VPTLAEEYSLPPK.E R.FPTTNQTR.H R.SLCPSEWVER.W
15	M	gi|475543040	Cytochrome c oxidase subunit 5B	K.RFDMDAPVGPFGTK.E K.EDPAIIQSYFDKR.I K.DKPHECPVCTQYFK.L
16	M	gi|473891076	NADH-ubiquinone oxidoreductase 75 kDa subunit	K.GFSVLQACEVAGVDIPR.F R.LSIAGNCR.M R.FASEVAGVQDLGMLGR.G + Oxidation (M) K.GTETIDVTDAVGSNIR.V R.FCYDGLKR.Q K.ADVFLLVGTQPR.V K.NPVIIAGAGLFER.E K.EGTYENTEGCTQWTIPAVPTVGDAR.D R.ALSEVAGAPLPYDSVAAVR.S R.ISMVAPNLVR.V R.VDEREPSVISAEVKPPVK.Q K.AAVENFYMTDAITR.A
17	M	gi|473891076	NADH-ubiquinone oxidoreductase 75 kDa subunit	K.GFSVLQACEVAGVDIPR.F R.LSIAGNCR.M R.FASEVAGVQDLGMLGR.G + Oxidation (M) K.GTETIDVTDAVGSNIR.V R.FCYDGLKR.Q K.ADVFLLVGTQPR.V K.NPVIIAGAGLFER.E K.EGTYENTEGCTQWTIPAVPTVGDAR.D R.ALSEVAGAPLPYDSVAAVR.S R.ISMVAPNLVR.V R.VDEREPSVISAEVKPPVK.Q K.AAVENFYMTDAITR.A
18	P	NDA1_ARATH	Internal alternative NAD(P)H-ubiquinone oxidoreductase A1	R.NPESYTLSSRFCTALQK.Q K.GIDTSIYDVVCVSPRNHMVFTPLLASTCVGTLEFR.S + Oxidation (M) R.EVHHAQEIR.R K.LLLNLMLSEVPGIGEDEK.K K.LLLNLMLSEVPGIGEDEKK.R R.HYAIKQLNK.S R.EGKYLANLFNVMGK.A R.ANSAKEMELGEPFVYK.H + Oxidation (M)
19	P	gi|518644239	NADH dehydrogenase	R.CHVLTARVTGIEHGNK.T R.LLPIPGLAEEGIAFK.T R.LLPIPGLAEEGIAFKTIGEAIYIR.N R.RLLTFTVVGGGFAGIEALAELEDMTR.D R.WVLVEAAGRILPEVR.E R.ILPEVRETLGVWTAEQLEK.R R.ETLGVWTAEQLEKR.G K.RGIEVYLSTAAK.S R.GIEVYLSTAAK.S K.ANPVVAASDLPTDKR.G R.TEEDPTATCPPNAQHAVR.Q R.QARHLADNIVK.V + Gln->pyro-Glu (N-term Q) R.HLADNIVKVIR.G R.GGKPTDYYHK.N R.AYHVKAMPTFNR.K R.IMLDWMQGGLFRR.E + Oxidation (M)
20	M	gi|573946273	PREDICTED: NADH dehydrogenase [ubiquinone] flavoprotein 2	K.VNEILSHYPSNYK.Q K.IVGVAPIR.V K.RVVEIVEMLR.R R.VVEIVEMLR.R R.RGETPPR.G
21	M	gi|573912739	PREDICTED: gamma carbonic anhydrase 1	R.LQGNYFFHEQLSR.H R.IPCGEVWGGNPAK.F
22	M	gi|514773111	PREDICTED: gamma carbonic anhydrase 1	K.AMYAVGFWIR.E + Oxidation (M) R.ETGQALDR.L R.LQGNYFFHEQISR.H R.TLMNIFDK.T K.HGMVAAGALVR.Q
23	M	gi|474416303	Succinyl-CoA ligase [ADP-forming] subunit beta	R.LNIHEYQGAELMGK.F K.SQILAGGR.G K.LNFDDNAAFR.Q R.QKEIFALR.D R.LEGTNVDQGKR.I
24	M	gi|475577109	Malate dehydrogenase 1	K.LNPLVSSLSLYDIAATPGVAADVSHINTR.A K.GFVGDDQLGEALEGADLVIIPAGVPR.K K.GLCTAIAR.H K.KLFGVTTLDVVR.A K.LFGVTTLDVVR.A
25	M	ACOC_CUCMC	Aconitate hydratase (Fragment)	K.FVEFYGEGMGELSLADR.A K.ADWHACLDNR.V K.VAEFNFHGSPAQLR.H K.LSVFDAAMR.Y K.AGEDADSLGLTGHER.F R.FTIDLPSNVGEIRPGQDVAVVTDTGK.S
26	M	ACOC_CUCMA	Aconitate hydratase	K.YYSLPSLNDPR.I R.ILLESAIR.N K.QVEIPFKPAR.V R.SENAVQANMELEFQR.N K.FVEFYGDGMEELSLADR.A R.SDETVSMIEAYLR.A K.FSFHGQPAELK.H K.DFNSYGSR.R K.SAGQDTIVLAGAEYGSGSSR.D
27	M	gi|573939599	PREDICTED: dihydrolipoyllysine-residue succinyltransferase component of 2-oxoglutarate dehydrogenase complex 1	K.TSPTEPQLPPKER.E K.GLVVPVIR.D R.EAVYFLR.R
28	M	gi|475576002	Isocitrate dehydrogenase (NAD) regulatory subunit 1	K.GGLATPVGGGVSSLNLQLR.K R.HDNVDIAVIR.E K.YAFEYAYLNNR.K K.LADGLFLESCR.E R.HLQFPSFADR.L
29	M	gi|357139257	PREDICTED: citrate synthase 4	R.SQLQEMIPEQQDR.L R.SQLQEMIPEQQDR.L + Oxidation (M) K.FWEPTYEDCLNLIAR.L R.LPQVASYVYR.R K.VVPGYGHGVLR.N R.YYTVLFGVSR.S R.SIGIGSQLIWDR.A R.ALGLPLERPK.S
30	M	gi|473983421	Heat shock cognate 70 kDa protein 1	R.VEIIANDQGNR.T R.TTPSYVAFTDSER.L K.DAGVIAGLNVMR.I K.ATAGDTHLGGEDFDNR.M R.MVNHFVQEFK.R R.TLSSTAQTTIEIDSLFEGVDFYSTITR.A R.ARFEELNMDLFR.K R.FEELNMDLFR.K K.STIHDVVLVGGSTR.I K.NSLENYAYNMR.N
31	M	gi|56554972	heat shock protein 70	R.VEIIANDQGNR.T R.TTPSYVAFTDSER.L K.NAVVTVPAYFNDSQR.Q K.DAGVIAGLNVLR.I K.STVHDVVLVGGSTR.I K.EQVFSTYSDNQPGVLIQVYEGER.T
32	M	gi|475527099	Heat shock cognate 70 kDa protein 1	R.VEIIANDQGNR.T R.TTPSYVAFTDSER.L K.NAVVTVPAYFNDSQR.Q K.DAGVIAGINVLR.I R.MVNHFVQEFK.R R.TLSSTAQTTIEIDSLFEGIDFYSTITR.A K.STVHDVVLVGGSTR.I K.EQVFSTYSDNQPGVLIQVYEGER.T
33	M	gi|475527099	Heat shock cognate 70 kDa protein 1	R.VEIIANDQGNR.T R.TTPSYVAFTDSER.L K.NAVVTVPAYFNDSQR.Q K.DAGVIAGINVLR.I R.MVNHFVQEFK.R R.ARFEEMNMDLFR.K K.STVHDVVLVGGSTR.I K.EQVFSTYSDNQPGVLIQVYEGER.T K.NALENYSYNMR.N
34	P	gi|475513971	Chaperonin CPN60-2	K.ARQAGSSAR.Q K.DIRFGVEAR.A R.ASMLRGVEELADAVK.V R.GVEELADAVKVTMGPK.G K.GRTVIIEQSFGAPK.V R.TVIIEQSFGAPK.V K.SVAAGMNAMDLRR.G R.RGISMAVDDVVTNLK.G R.GISMAVDDVVTNLK.G R.GISMAVDDVVTNLKGMAR.M R.GISMAVDDVVTNLKGMAR.M + Oxidation (M) R.MISTSEEIAQVGTISANGER.E R.MISTSEEIAQVGTISANGEREIGELIAK.A K.EGVITIADGNTLYNELEVVEGMKLDR.G K.LDRGYISPYFITNQK.T R.GYISPYFITNQK.T K.CELEDPLILIHDK.K K.CELEDPLILIHDKK.I K.APGFGENR.K…
35	M	gi|15229866	TCP-1/cpn60 chaperonin family protein	K.LLDIVHPAAK.I R.GGADQFIEEAER.S R.SLHDAIMIVR.R
36	M	gi|475549225	Prohibitin-1	K.DLQMVNLTLR.L K.QVAQQEAER.S R.LISEATAIAGTGLIELR.R K.MLLGLNAAGFGGR.
37	M	gi|475549225	Prohibitin-1	K.DLQMVNLTLR.L K.KQVAQQEAER.S K.QVAQQEAER.S R.AEGESESAR.L R.LISEATAIAGTGLIELR.R K.MLLGLNAAGFGGR.-
38	M	gi|474196023	Mitochondrial import receptor subunit TOM40-like protein 1	R.DVTSSVGYDYILR.Q K.VDSNGVVAAYLEER.L
39	M	gi|357112433	PREDICTED: mitochondrial import receptor subunit TOM40-1-like	K.VDYLNLPCPVPYEEIQR.E R.EALMSLKPELFEGLR.F
40	M	gi|474069724	Mitochondrial-processing peptidase subunit alpha	K.SYAPEMVEVLVDSVR.N R.IVASEDIGR.Q R.QVLTYGQR.K R.KPVEYFVR.A
41	M	gi|475582432	Mitochondrial-processing peptidase subunit alpha	R.SSGGFLGWLTGAR.S K.LAFTTTR.N K.TYMPEMVEVLVDCVR.N R.LNTDVLEEFLALNYTSPR.I K.SVYVGGEYR.R R.LNPLVNEFDQIK.S R.ELTSLATPGQVDQAQLDR.A
42	M	gi|473945699	Elongation factor G	R.IHEIHEVR.G R.VLDGAILVLCSVGGVQSQSITVDR.Q R.FGQLTYLR.I R.IYEGVIR.K K.EACNSGSLIGHPVENIR.I K.LAAIYAFR.Q K.FPTEFQGTVTGDINKR.K
43	M	gi|18394416	ubiquitin-conjugating enzyme E2 36	R.LLSEPAPGISASPSEENMR.Y K.IYHPNIDK.L K.DKWSPALQIR.T K.WSPALQIR.T
44	M	gi|1654387	manganese superoxide dismutase	K.HHATYVANYNK.A K.GDASAVVHLQSAIK.F K.NLKPISEGGGEPPHGK.L K.LGWAIDEDFGSIEK.L K.KLSVETTPNQDPLVTK.G K.NVRPDYLTNIWK.V K.YAGEEYEK.V
45	M	CATA2_WHEAT	Catalase	K.GFFEVTHDVSQLTCADFLR.A R.APGVQTPVIVR.F R.GSPETLRDPR.G R.EGNFDLVGNNMPVFFIR.D + Oxidation (M) K.TWPEDIIPLQPVGR.M R.DEEVNYFPSR.V
46	M	ASO_CUCSA	L-ascorbate oxidase	K.LHTEGVVIHWHGILQR.G R.GTPWADGTASISQCAINPGETFTYR.F R.SAGLYGSLIVDPPEGR.S
47	P	ENGB_PSEPW	Probable GTP-binding protein EngB	K.VEQCPDDQGYEVAFAGR.S R.TQLLNFFSLDDERR.L K.VPIPLKQHWQR.H R.HLEAYLGSR.E R.ECLRGVILMMDVR.H + Oxidation (M) R.GVILMMDVRHPMTDFDK.M + 2 Oxidation (M) R.HPMTDFDK.M + Oxidation (M) R.HPMTDFDKMMLDWAR.A K.MMLDWAR.A + 2 Oxidation (M) K.LTHGAGKNTLLK.V R.LGLEEAYK.V
48	+	gi|116059511	Potential cell surface flocculin	QDDEALK TVMLLKK GEEKGSMK + Oxidation (M) SRQDDEALK MASLTTTYLR + Oxidation (M) AFDEFEGALLR AFDEFEGALLR DLAACVTWFEGR + Carbamidomethyl ©
49	P	DBP5_ASHGO	ATP-dependent RNA helicase DBP5	K.SFEELGLAPELLKGLYAMK.F + Oxidation (M) R.NMIAQSQSGTGK.T R.NMIAQSQSGTGKTAAFSLTMLSR.V R.QTLEVIQEMGKFTK.I K.NKAINAHIIVGTPGTVLDLMR.R K.NKAINAHIIVGTPGTVLDLMR.R + Oxidation (M) K.MIQLGKVK.T + Oxidation (M) K.VKTFVLDEADNMLDK.Q + Oxidation (M) K.FLPKDTQLVLFSATFDDSVR.E R.DRLIGDFR.E
50	P	RH7_SPIOL	DEAD-box ATP-dependent RNA helicase 7	M.PSISMMSDAITPETLKK.E + 2 Oxidation (M) K.MKSETLDSDDTVVK.K K.FMTLVATNVAAR.G + Oxidation (M) K.FEHLSAPQPVDVAK.A K.ADSIMGVALTADK.S K.ALPPLEEKVQISR.R R.GGGYGGGGYGGGGGYGGR.G
51	P	gi|518786603	zinc finger UBP-type protein	-.MDQVCKHIADIAEIK.V + Oxidation (M) M.DQVCKHIADIAEIK.V K.VADELVCEECKK.V R.TCQTCGATLCCDSSPAK.H K.HYHHTGHPVASSAEPGEK.W
52	+	gi|31126675	Putative retrotransposon gag protein	DVPVKIR SGAPTPMR + Oxidation (M) MANKTLR + Oxidation (M) IAKDVPVK LLPFPQR LLPFPQR LDLLMKR + Oxidation (M) CLKDILNNK + Carbamidomethyl (C) TEQCSMVRIK + Carbamidomethyl (C), Oxidation (M) TEQCSMVRIK + Carbamidomethyl (C), Oxidation (M) TMPQEYCDIR + Carbamidomethyl (C), Oxidation (M) TMPQEYCDIR + Carbamidomethyl (C), Oxidation (M) IPGQPDSSIENVK
53	P	gi|40363759	putative glycine-rich protein	K.GTVKWFNVTK.G K.WFNVTKGFGFISPEDGSEDLFVHQSAIK.A K.GFGFISPEDGSEDLFVHQSAIK.A R.SLNENDVVEFEVITGDDGR.T R.SLNENDVVEFEVITGDDGRTK.A K.ATDVTAPGGGALAGGSRPSEGGGDR.G K.ATDVTAPGGGALAGGSRPSEGGGDRGGR.G R.GGGGYGGGGYGGGGGGYGGGGGGYGGGGGSYGGGGGYGGGGGGGR.Y R.YGGGSGGGRECYK.C K.CGEEGHISR.D R.DCPQGGGGGGGGYGGGGGR.G R.GGGGGGGGCFSCGESGHFSR.E
54	+	gi|1346156	Serine hydroxymethyltransferase 2	LYDYAR EVNKQGK FAETLVK ETMKYK + Oxidation (M) NKGIDGSR MAMASALR AMASALRR QATTAEYK GEAQGTKLK GIDGSRVEK EVLYDYEDK YYGGNEYIDMAETLCQKR + Carbamidomethyl (C) AYQEQVMSNCAKFAETLVK + Carbamidomethyl (C), Oxidation (M)
55	+	gi|27527061	Pyrroline-5-carboxylate synthetase 1	VGTAVVTR ANADPCR + Carbamidomethyl (C) GGMTAKVK + Oxidation (M) IGTLFHK DFVKDVK LIGLVTSR SANLEMAK VGRGGMTAK + Oxidation (M) KQLSETVK QDGRLAVGK DAHKWVPSK SEGVTLYGGPK ASSLLNVPLAR LDDVIDLVIPR LDDVIDLVIPR EIRIENEADVVAAQEAGYEK
56	P	ATR_ORYSI	Serine/threonine-protein kinase ATR	K.FPGVFFHGR.A R.VIGRVLPFFAEPNFR.S R.HEIIFDTVWSLLSLLR.T R.WRPFATMLIKLVNK.C R.IVELCSPR.V K.LIECIRLVVDK.S R.DDGSSLLAK.S R.MLGAMFRK.L + 2 Oxidation (M) K.HSSRDVLLDMK.F K.KMLHSSDVNLQK.Q + Oxidation (M) R.LAEVSCTSIK.Y K.VIQEARGLMTLQDHLK.D K.HLARAFR.A K.QEIALSQSNYAMAGR.Q R.ALMYFESHVR.E K.KTWCMQGVQAAWR.L K.TWCMQGVQAAWR.L R.WDLMDEYLAEADKGLVCR.S K.QALLVPLAAAGMDSYMR.A + 2 Oxidation (M) R.CTQPSLWAR.E K.GFFCI…
57	M	gi|475561503	Formate--tetrahydrofolate ligase	U R.FADVMLR.R R.LDIDPASITWR.R R.YSGLTPQCAIIVATIR.A K.GAVDLGVAVQR.A K.GAPSDFVLPIR.D
58	M	gi|223635282	S-adenosylmethionine synthase 1	R.NIGFISDDVGLDADR.C R.NIGFISDDVGLDADRCK.V K.VLVNIEQQSPDIAQGVHGHFTK.R K.TQVTVEYLNEGGAMVPVR.V K.TIFHLNPSGR.F R.FVIGGPHGDAGLTGR.K K.SIIASGLAR.R K.TAAYGHFGR.E
59	M	gi|50897038	methionine synthase	K.TLTSLSSVTAYGFDLER.G K.YLFAGVVDGR.N K.DEAYFAANAAALASR.R K.IQEELDIDVLVHGEPER.N K.EVEDLEAGGIQVIQIDEAALR.E R.EGVVYGAGIGPGVYDIHSPR.I
60	P	gi|363543892	DNA replication licensing factor	K.TFGPLIECPSEDCKTNQSK.G K.TNQSKGQLHHSTR.A R.LLTVLCHGALVR.R K.KAYEELAIDK.R R.IEQYRATGHVYEYLAK.S K.SIAPEIYGHLDVKK.A K.EMGDGMRIR.G + Oxidation (M)
61	P	gi|225576118	Site-specific recombinase, phage integrase family, BBC11	-.MEIDNFLDLQKITAEVLLK.I -.MEIDNFLDLQKITAEVLLK.I + Oxidation (M) M.EIDNFLDLQK.I K.IHEDNQKILQIIDK.N K.ILQIIDK.N K.QIDPISGWFVHLLVISGCRGAELQK.V + Gln->pyro-Glu (N-term Q) K.MQDISTFLSKTGK.T K.TGKTLYNIK.V K.EFNAIQKVHEIYFK.K K.KNLNTSR.T K.SNGYNSFQIKELMK.Y + Oxidation (M)
62	P	CDC48_CAPAN	Cell division cycle protein 48 homolog	R.LVVDEAVNDDNSVVALHPATMEK.L + Oxidation (M) K.DTVVIALADETCDEPKIR.M K.QMAQIRELVELPLR.H + Gln->pyro-Glu (N-term Q) K.SIGVKPPKGILLYGPPGSGK.T K.TLIARAVANETGAFFFCINGPEIMSK.L + Oxidation (M) K.SRAHVIVMGATNRPNSIDPALR.R R.EIDIGVPDEVGRLEVLGIHTK.N R.VLNQLLTEMDGMNAKK.T R.KYQAFAQTLQQSR.G
63	P	EAF1_ASHGO	Chromatin modification-related protein EAF1	K.KSEQPVSTSR.N R.DSVYLVMKETVPSK.L R.DSVYLVMKETVPSK.L + Oxidation (M) K.QPSTHRGYMLEEAR.W + Gln->pyro-Glu (N-term Q); Oxidation (M) K.VSVCAVNSKAIMDYWK.Y + Oxidation (M) K.LAGMIEEQKK.V K.KVIAVDAK.L K.TYMSYNGVSPLEK.T K.GPRANAAQMWLYEAHK.L R.ISPLGVGSESIQRGHR.R R.VQQDVVQQRPQSR.S K.NLMALRQVQSSPVNGDLQK.A K.ATAQVPPR.G R.SPTPQEILQRIQQK.K
64	P	gi|475504821	11S globulin seed storage protein 2	K.LHLFAGGLALPSYSDSAK.I K.IAYVLQGAGACGLVLPEAASEK.V R.AWDLDQDAAAK.I K.IVSTQPGSGVVK.I R.QGVVLNCLEAPLDVDIPGGGR.V + Gln->pyro-Glu (N-term Q) R.QGVVLNCLEAPLDVDIPGGGR.V R.VVVLNTANLPPVK.D R.VVVLNTANLPPVKDVGLGSDLVR.I K.DVGLGSDLVR.I K.SMCSPGFSCDSAYQVTYIVR.G K.SMCSPGFSCDSAYQVTYIVR.G + Oxidation (M) R.VQVVGIDGTR.V K.RLDSEIFFAPN.-
65	M	gi|73912433	aspartic proteinase	K.CYFSIACYLHAR.Y K.FDGILGLGFK.E R.HADDEGEGGEIIFGGMDPK.H
66	M	gi|73912433	aspartic proteinase	K.CYFSIACYLHAR.Y K.FDGILGLGFK.E R.HADDEGEGGEIIFGGMDPK.H K.IGAAGVVSQECK.T
67	M	gi|14017580	ribulose-1,5-bisphosphate carboxylase/oxygenase large subunit	K.DTDILAAFR.V K.TFQGPPHGIQVER.D R.ACYECLR.G R.GGLDFTKDDENVNSQPFMR.W K.GHYLNATAGTCEEMIKR.A R.DNGLLLHIHR.A R.AMHAVIDR.Q K.NHGMHFR.V R.EMTLGFVDLLR.D R.EGNEIIR.A
68	M	gi|474113969	RuBisCO large subunit-binding protein subunit alpha	K.LASAVGVTLGPR.G K.TVQGLIEELER.K K.SIVEFENAR.V K.EIIPLLEQTTQLR.C K.DLGLLVENATVDQLGTAR.K
69	M	gi|326498779	predicted protein	R.NLFYLGAYQSAINNSDVPGLDADAAAER.D K.LSHPDHVLVK.T K.TTTSAEDNFER.A
70	M	gi|669028025	unnamed protein product	K.TYMPEMVEVLVDCVR.N R.LNTDVLEEFLALNYTSPR.I K.SVYVGGEYR.R R.LNPLVNEFDQIK.S R.QALAFGER.K
71	M	gi|326488243	predicted protein	R.RDDADLPAVAK.R K.RVGDHIFR.Y R.AAVLLLDNVKLEEVVK.G R.DAVVQLYTR.D K.LKEPSTNVVLADHVTTK.K

## Sheet: Table S7
Table S7. Corresponding homologues of the three unknown proteins
The NCBI non-redundant protein database within BLASTP was used to search homologue proteins.
Spot	Gene index	Homologue
		Score	Expect	Identities	Positives	NCBI accession no.	Protein name	Organism
69	gi|326498779	539	0	0.99	0.99	EMT30028	Coatomer subunit epsilon-1	Aegilops tauschii
70	gi|669028025	872	0	0.92	0.93	EMT19127	Mitochondrial-processing peptidase subunit alpha	Aegilops tauschii
71	gi|326488243	275	3e-90	0.79	0.82	XP_003579557	PREDICTED: ER membrane protein complex subunit 8/9 homolog	Brachypodium distachyon

## Sheet: Table S8
Table S8. Abbreviations of the specific protein names in the STRING network (Supplementary Fig. S6)
Spot no.	Abbreviation	Protein
1, 2, 3, 4	AT2G07698	ATP synthase alpha chain
5, 6	AT5G08670	ATP binding / hydrogen ion transporting ATP synthase
7	AT5G08690	ATP synthase beta chain 2
8	AT5G47030	ATP synthase delta' chain
9	CB5-D	CB5-D (Cytochrome B5 isoform D)
10, 12,13, 14	COX6B	COX6B (Cytochrome C oxidase 6B)
11, 15	AT1G80230	Cytochrome c oxidase family protein
16, 17	EMB1467	EMB1467 (embryo defective 1467)
18, 19	NDA1	NDA1 (Alternative NAD(P)H dehydrogenase 1)
20	AT4G02580	NADH-ubiquinone oxidoreductase 24 kDa subunit
21. 22	GAMMA_CA1	GAMMA CA1 (Gamma carbonic anhydrase 1)
23	AT2G20420	Succinyl-CoA ligase (GDP-forming) beta-chain
24	AT1G53240	Malate dehydrogenase (NAD)
25	AT4G35830	Aconitate hydratase
26	AT2G05710	Aconitate hydratase
27	AT5G55070	2-oxoacid dehydrogenase family protein
28	IDH1	IDH1 (Isocitrate dehydrogenase 1)
29	ATCS	ATP binding / ATP citrate synthase/ citrate (SI)-synthase
30, 31, 32, 33	HSC70-1	HSC70-1 (Heat shock cognate protein 70-1)
34	HSP60	HSP60 (Heat shock protein 60)
35	AT3G11830	Chaperonin
36. 37	ATPHB3	Prohibitin 3
38, 39	TOM40	TOM40
40	MPPalpha	Mitochondrial processing peptidase alpha subunit
41	AT1G51980	Mitochondrial processing peptidase alpha subunit
42	AT2G45030	Mitochondrial elongation factor
43	UBC36	Ubiquitin-conjugating enzyme
44	MSD1	MSD1 (manganese superoxide dismutase 1)
45	AT4G35090	Catalase
46	AT5G21105	L-ascorbate oxidase/ copper ion binding / oxidoreductase
47	AT1G52980	GTP-binding family protein
48	AT2G10940	Protease inhibitor/seed storage/lipid transfer protein (LTP) family protein
49	AT1G72730	Eukaryotic translation initiation factor 4A
50	PRH75	ATP-dependent helicase/ DEAD/H-box RNA helicase binding
51	ATRX	ATP binding / DNA binding / helicase/ nucleic acid binding
52	AT4G07640	Transposable element gene
53	ATGRP2B	ATGRP2B (Glycine-rich protein 2B)
54	SHM1	Serine transhydroxymethyltransferase 1
55	P5CS1	Delta1-pyrroline-5-carboxylate synthase 1
56	ATR	ATRAD3
57	THFS	10-formyltetrahydrofolate synthetase
58	SAM-2	S-adenosylmethionine synthetase 2
59	ATMS1	5-methyltetrahydropteroyltriglutamate-homocysteine S-methyltransferase/ copper ion binding / methionine synthase
60	PRL	PROLIFERA
61	AT1G65370	Meprin and TRAF homology domain-containing protein / MATH domain-containing protein
62	AT5G03340	Cell division cycle protein 48
63	PIE1	PIE1 (Photoperiod-independent early-flowering 1)
64	AT2G28680	Cupin family protein
65, 66	AT1G11910	Aspartyl protease family protein
67	RBCL	Large subunit of RUBISCO
68	CPN60A	CPN60A (Chaperonin-60alpha)

## Sheet: Table S9
Table S9. Cellular component of differentially expressed proteins
Discarded evidence codes :
Overrepresentation
Visualization
Selected statistical test : Hypergeometric test
Selected correction : Benjamini & Hochberg False Discovery Rate (FDR) correction
Selected significance level : 0.01
Selected the categories to be visualized: Overrepresented categories after correction
Testing option : Use whole annotation as reference set
GO-ID	Description	p-value	corr p-value	Proteins listed by gene name
5739	mitochondrion	5.9331e-26	5.9924e-24	AT3G20000 AT4G02580 AT4G35260 AT1G53240 AT3G10920 AT2G29990 AT2G20420 AT2G44350 AT2G05710 AT5G40770 AT5G47030 AT1G07180 AT1G80230 AT2G28000 AT5G08670 AT1G22450 AT3G23990 AT4G35090 AT3G16480 AT1G19580 AT1G51980 AT2G07698 AT4G37930 AT4G35830 AT5G37510 AT5G55070
44444	cytoplasmic part	7.2456e-15	1.4636e-13	AT1G11910 AT4G35260 AT5G17920 AT2G29990 AT2G20420 AT5G40770 AT5G47030 AT1G50480 AT5G08670 AT4G35090 AT3G16480 AT1G19580 AT5G48810 AT5G08690 AT2G07698 AT4G35830 AT5G02500 AT3G20000 AT4G02580 AT2G39800 AT1G53240 AT3G10920 AT2G44350 AT2G05710 AT1G07180 AT1G80230 AT2G28000 AT1G22450 AT3G23990 AT1G51980 AT4G37930 AT5G37510 AT5G55070
5737	cytoplasm	1.0204e-14	1.5682e-13	AT1G11910 AT4G35260 AT5G17920 AT2G29990 AT2G20420 AT5G40770 AT5G47030 AT1G50480 AT5G08670 AT4G35090 AT3G16480 AT1G19580 AT5G48810 AT5G08690 AT2G07698 AT4G35830 AT4G02060 AT5G02500 AT3G20000 AT4G02580 AT2G39800 AT1G53240 AT3G10920 AT2G44350 AT2G05710 AT1G07180 AT1G80230 AT2G28000 AT1G22450 AT3G23990 AT1G51980 AT4G37930 AT5G37510 AT5G55070
44429	mitochondrial part	1.0869e-14	1.5682e-13	AT3G20000 AT5G08670 AT3G23990 AT4G02580 AT3G16480 AT1G19580 AT1G51980 AT2G29990 AT4G37930 AT5G37510 AT5G47030 AT1G07180
5622	intracellular	2.1368e-14	2.1582e-13	AT1G11910 AT4G35260 AT5G17920 AT2G29990 AT2G20420 AT5G40770 AT5G47030 AT1G50480 AT5G08670 AT4G35090 AT3G16480 AT1G19580 AT5G48810 AT5G08690 AT2G07698 AT4G35830 AT4G02060 AT5G02500 AT3G20000 AT4G02580 AT5G62190 AT2G39800 AT1G53240 AT3G10920 AT1G16890 AT2G44350 AT2G05710 AT1G07180 AT1G80230 AT2G28000 AT3G12810 AT4G01850 AT1G22450 AT3G23990 AT1G51980 AT4G37930 AT5G37510 AT5G55070 AT1G52980
44446	intracellular organelle part	4.5217e-14	3.8927e-13	AT3G20000 AT4G02580 AT5G62190 AT5G17920 AT2G29990 AT5G40770 AT5G47030 AT1G07180 AT2G28000 AT5G08670 AT3G12810 AT4G01850 AT1G22450 AT3G23990 AT4G35090 AT3G16480 AT1G19580 AT5G48810 AT5G08690 AT1G51980 AT2G07698 AT4G37930 AT5G37510 AT5G02500
44424	intracellular part	8.0683e-14	6.2684e-13	AT1G11910 AT4G35260 AT5G17920 AT2G29990 AT2G20420 AT5G40770 AT5G47030 AT1G50480 AT5G08670 AT4G35090 AT3G16480 AT1G19580 AT5G48810 AT5G08690 AT2G07698 AT4G35830 AT4G02060 AT5G02500 AT3G20000 AT4G02580 AT5G62190 AT2G39800 AT1G53240 AT3G10920 AT1G16890 AT2G44350 AT2G05710 AT1G07180 AT1G80230 AT2G28000 AT3G12810 AT4G01850 AT1G22450 AT3G23990 AT1G51980 AT4G37930 AT5G37510 AT5G55070
5743	mitochondrial inner membrane	5.4386e-13	3.9235e-12	AT3G20000 AT5G08670 AT4G02580 AT3G16480 AT1G19580 AT1G51980 AT2G29990 AT5G37510 AT5G47030 AT1G07180
31975	envelope	6.552e-13	4.1359e-12	AT3G20000 AT5G08670 AT4G35090 AT4G02580 AT3G16480 AT1G19580 AT5G08690 AT1G51980 AT2G07698 AT2G29990 AT4G37930 AT5G37510 AT5G47030 AT1G07180 AT2G28000
31966	mitochondrial membrane	1.602e-12	9.5175e-12	AT3G20000 AT5G08670 AT4G02580 AT3G16480 AT1G19580 AT1G51980 AT2G29990 AT5G37510 AT5G47030 AT1G07180
5740	mitochondrial envelope	3.0349e-12	1.7029e-11	AT3G20000 AT5G08670 AT4G02580 AT3G16480 AT1G19580 AT1G51980 AT2G29990 AT5G37510 AT5G47030 AT1G07180
5746	mitochondrial respiratory chain	1.4934e-09	6.8559e-09	AT5G08670 AT4G02580 AT3G16480 AT1G19580 AT1G51980 AT5G37510
16020	membrane	5.9335e-09	2.6056e-08	AT3G20000 AT4G02580 AT2G39800 AT5G17920 AT1G16890 AT2G29990 AT2G05710 AT5G40770 AT5G47030 AT1G07180 AT1G50480 AT2G28000 AT5G08670 AT1G22450 AT3G23990 AT3G16480 AT1G19580 AT1G72730 AT5G48810 AT1G51980 AT2G07698 AT4G37930 AT4G35830 AT5G37510 AT5G02500
5623	cell	1.0786e-07	3.5142e-07	AT1G11910 AT4G35260 AT5G17920 AT2G29990 AT2G20420 AT5G40770 AT5G47030 AT1G50480 AT5G08670 AT4G35090 AT3G16480 AT1G72730 AT1G19580 AT5G48810 AT5G08690 AT2G07698 AT4G35830 AT4G02060 AT5G02500 AT3G20000 AT4G02580 AT5G62190 AT2G39800 AT1G53240 AT3G10920 AT1G16890 AT2G44350 AT2G05710 AT1G07180 AT1G80230 AT2G28000 AT3G12810 AT4G01850 AT1G22450 AT3G23990 AT1G51980 AT4G37930 AT5G37510 AT5G55070 AT1G52980
44464	cell part	1.0786e-07	3.5142e-07	AT1G11910 AT4G35260 AT5G17920 AT2G29990 AT2G20420 AT5G40770 AT5G47030 AT1G50480 AT5G08670 AT4G35090 AT3G16480 AT1G72730 AT1G19580 AT5G48810 AT5G08690 AT2G07698 AT4G35830 AT4G02060 AT5G02500 AT3G20000 AT4G02580 AT5G62190 AT2G39800 AT1G53240 AT3G10920 AT1G16890 AT2G44350 AT2G05710 AT1G07180 AT1G80230 AT2G28000 AT3G12810 AT4G01850 AT1G22450 AT3G23990 AT1G51980 AT4G37930 AT5G37510 AT5G55070 AT1G52980
5747	mitochondrial respiratory chain complex I	7.709e-07	2.4332e-06	AT5G08670 AT4G02580 AT1G19580 AT5G37510
5730	nucleolus	5.7506e-06	1.6134e-05	AT4G01850 AT5G62190 AT5G08690 AT2G07698 AT5G40770 AT5G02500
31304	intrinsic to mitochondrial inner membrane	1.3131e-05	3.4901e-05	AT2G29990 AT1G07180
5886	plasma membrane	1.3601e-05	3.5224e-05	AT3G20000 AT3G23990 AT3G16480 AT1G72730 AT5G17920 AT1G16890 AT2G07698 AT4G37930 AT4G35830 AT2G05710 AT5G40770 AT1G50480 AT5G02500
9536	plastid	1.7225e-05	4.3492e-05	AT2G39800 AT5G17920 AT2G44350 AT2G05710 AT1G50480 AT2G28000 AT1G22450 AT4G35090 AT3G16480 AT5G08690 AT1G51980 AT2G07698 AT4G37930 AT5G37510 AT5G02500
48046	apoplast	2.9023e-05	6.9794e-05	AT5G17920 AT4G37930 AT4G35830 AT1G50480 AT5G02500 AT2G28000
44428	nuclear part	4.5629e-05	0.00010474	AT3G12810 AT4G01850 AT5G62190 AT5G08690 AT2G07698 AT5G40770 AT5G02500
5759	mitochondrial matrix	5.0564e-05	0.00011102	AT3G23990 AT3G16480 AT4G37930
5753	mitochondrial proton-transporting ATP synthase complex	0.0001563	0.00031573	AT5G08670 AT5G47030
5576	extracellular region	0.0001677	0.00033211	AT5G17920 AT4G37930 AT4G35830 AT1G50480 AT5G02500 AT2G28000
5750	mitochondrial respiratory chain complex III	0.00033684	0.00061857	AT3G16480 AT1G51980
5741	mitochondrial outer membrane	0.00098558	0.0017163	AT3G20000 AT3G16480
5618	cell wall	0.0027104	0.0042773	AT3G12810 AT4G01850 AT2G44350 AT2G05710 AT5G02500
30312	external encapsulating structure	0.0028138	0.0043722	AT3G12810 AT4G01850 AT2G44350 AT2G05710 AT5G02500
5829	cytosol	0.0040805	0.0062444	AT3G23990 AT5G17920 AT4G35830 AT2G05710 AT5G02500

## Sheet: Table S10
Table S10. Biological pathways of differentially expressed proteins
Discarded evidence codes :
Overrepresentation
Selected statistical test : Hypergeometric test
Selected correction : Benjamini & Hochberg False Discovery Rate (FDR) correction
Selected significance level : 0.01
Testing option : Use whole annotation as reference set
GO-ID	Description	p-value	corr p-value	Proteins listed by gene name
10035	response to inorganic substance	6.8234e-16	2.4837e-13	AT3G10920 AT5G17920 AT1G16890 AT2G44350 AT5G40770 AT2G05710 AT1G50480 AT3G11830 AT3G12810 AT3G23990 AT4G35090 AT2G45030 AT4G37930 AT5G40820 AT5G02500
10038	response to metal ion	3.3238e-14	6.0493e-12	AT3G12810 AT3G23990 AT3G10920 AT5G17920 AT1G16890 AT2G45030 AT4G37930 AT2G44350 AT2G05710 AT5G40820 AT1G50480 AT3G11830 AT5G02500
42221	response to chemical stimulus	2.0223e-13	2.4537e-11	AT4G02580 AT2G39800 AT3G10920 AT5G17920 AT1G16890 AT2G44350 AT2G05710 AT5G40770 AT1G50480 AT3G11830 AT5G08670 AT3G12810 AT3G23990 AT4G35090 AT2G45030 AT4G37930 AT5G37510 AT5G55070 AT5G40820 AT4G02060 AT5G02500
50896	response to stimulus	7.9963e-13	7.2766e-11	AT1G11910 AT4G02580 AT2G39800 AT1G53240 AT3G10920 AT5G17920 AT1G16890 AT2G44350 AT2G05710 AT5G40770 AT1G50480 AT3G11830 AT3G12810 AT5G08670 AT1G22450 AT3G23990 AT4G35090 AT5G48810 AT2G45030 AT4G37930 AT4G35830 AT5G37510 AT5G55070 AT5G40820 AT4G02060 AT5G02500
6950	response to stress	1.0866e-11	7.9102e-10	AT1G11910 AT4G02580 AT2G39800 AT1G53240 AT3G10920 AT5G17920 AT2G05710 AT5G40770 AT5G08670 AT3G12810 AT1G22450 AT3G23990 AT4G35090 AT5G48810 AT4G35830 AT4G37930 AT5G37510 AT5G55070 AT5G40820 AT5G02500
46686	response to cadmium ion	6.3607e-11	3.8588e-09	AT3G12810 AT3G23990 AT5G17920 AT2G45030 AT4G37930 AT2G44350 AT2G05710 AT1G50480 AT3G11830 AT5G02500
9628	response to abiotic stimulus	1.0057e-08	5.2294e-07	AT1G11910 AT2G39800 AT3G10920 AT1G53240 AT5G17920 AT5G40770 AT2G05710 AT1G22450 AT4G35090 AT3G23990 AT4G35830 AT4G37930 AT5G40820 AT5G02500
6979	response to oxidative stress	1.4077e-08	6.4051e-07	AT5G08670 AT4G35090 AT4G02580 AT2G39800 AT3G10920 AT5G37510 AT2G05710 AT5G55070
8152	metabolic process	1.4575e-07	5.895e-06	AT1G11910 AT4G35260 AT5G17920 AT2G20420 AT1G50480 AT4G35090 AT3G16480 AT5G21105 AT1G19580 AT5G08690 AT2G07698 AT4G35830 AT4G02060 AT5G02500 AT4G02580 AT5G62190 AT2G39800 AT3G10920 AT1G16890 AT2G44350 AT2G05710 AT2G28000 AT4G01850 AT1G22450 AT1G51980 AT4G37930 AT5G37510 AT5G55070 AT5G40820
9651	response to salt stress	2.5587e-07	9.3138e-06	AT1G22450 AT1G11910 AT2G39800 AT3G10920 AT5G17920 AT4G35830 AT2G05710 AT5G40770
6970	response to osmotic stress	4.5143e-07	1.4938e-05	AT1G22450 AT1G11910 AT2G39800 AT3G10920 AT5G17920 AT4G35830 AT2G05710 AT5G40770
6102	isocitrate metabolic process	9.4159e-07	2.8561e-05	AT4G35260 AT4G35830 AT2G05710
6101	citrate metabolic process	9.879e-06	0.00027661	AT4G35830 AT2G05710
19752	carboxylic acid metabolic process	1.448e-05	0.00033328	AT4G01850 AT2G39800 AT4G35260 AT5G17920 AT4G37930 AT4G35830 AT2G05710 AT1G50480
43436	oxoacid metabolic process	1.448e-05	0.00033328	AT4G01850 AT2G39800 AT4G35260 AT5G17920 AT4G37930 AT4G35830 AT2G05710 AT1G50480
6082	organic acid metabolic process	1.465e-05	0.00033328	AT4G01850 AT2G39800 AT4G35260 AT5G17920 AT4G37930 AT4G35830 AT2G05710 AT1G50480
42180	cellular ketone metabolic process	1.6251e-05	0.00034796	AT4G01850 AT2G39800 AT4G35260 AT5G17920 AT4G37930 AT4G35830 AT2G05710 AT1G50480
9853	photorespiration	1.8293e-05	0.00036993	AT1G19580 AT4G37930 AT5G37510
6800	oxygen and reactive oxygen species metabolic process	2.0378e-05	0.0003904	AT4G35090 AT3G10920 AT4G37930
7005	mitochondrion organization	2.5004e-05	0.00045507	AT3G20000 AT3G23990 AT5G40770
6091	generation of precursor metabolites and energy	3.1035e-05	0.00053794	AT4G02580 AT4G35260 AT5G08690 AT2G07698 AT2G44350
44237	cellular metabolic process	4.7812e-05	0.00079108	AT4G02580 AT5G62190 AT2G39800 AT4G35260 AT3G10920 AT5G17920 AT1G16890 AT2G44350 AT2G05710 AT1G50480 AT2G28000 AT4G01850 AT4G35090 AT1G19580 AT5G08690 AT2G07698 AT4G35830 AT4G37930 AT5G37510 AT5G40820 AT4G02060 AT5G02500
44281	small molecule metabolic process	6.6133e-05	0.0010466	AT4G01850 AT2G39800 AT4G35260 AT5G08690 AT5G17920 AT2G07698 AT4G37930 AT4G35830 AT2G05710 AT1G50480
43094	cellular metabolic compound salvage	8.8374e-05	0.0013403	AT1G19580 AT4G37930 AT5G37510
6119	oxidative phosphorylation	0.00013398	0.0019508	AT4G02580 AT5G08690 AT2G07698
45333	cellular respiration	0.00017449	0.0023524	AT4G02580 AT4G35260 AT2G44350
15980	energy derivation by oxidation of organic compounds	0.00017449	0.0023524	AT4G02580 AT4G35260 AT2G44350
9987	cellular process	0.00023523	0.003058	AT3G20000 AT4G02580 AT5G62190 AT2G39800 AT4G35260 AT3G10920 AT5G17920 AT1G16890 AT2G44350 AT2G05710 AT5G40770 AT1G50480 AT2G28000 AT4G01850 AT3G23990 AT4G35090 AT1G19580 AT5G08690 AT2G07698 AT4G35830 AT4G37930 AT5G37510 AT5G40820 AT4G02060 AT5G02500
34614	cellular response to reactive oxygen species	0.00034096	0.0042797	AT4G35090 AT3G10920
46356	acetyl-CoA catabolic process	0.0004406	0.0050118	AT4G35260 AT2G44350
34599	cellular response to oxidative stress	0.0004406	0.0050118	AT4G35090 AT3G10920
6099	tricarboxylic acid cycle	0.0004406	0.0050118	AT4G35260 AT2G44350
9266	response to temperature stimulus	0.00048912	0.0053951	AT3G23990 AT4G35090 AT1G53240 AT4G37930 AT5G02500
44271	cellular nitrogen compound biosynthetic process	0.0006179	0.0066151	AT4G01850 AT2G39800 AT5G08690 AT5G17920 AT2G07698
9060	aerobic respiration	0.00067718	0.006847	AT4G35260 AT2G44350
9109	coenzyme catabolic process	0.00067718	0.006847	AT4G35260 AT2G44350
9409	response to cold	0.00098374	0.0096778	AT4G35090 AT1G53240 AT4G37930 AT5G02500
